# Supplementary material for: Selective expansion of gut antibiotic resistome and underlying pathways involved in type 1 diabetes
Source: IMetaOmics. 2025 Mar 6;2(2):e70007. doi: 10.1002/imo2.70007 (PMC12806347; doi:10.1002/imo2.70007)
Supplement: Supplementary file 2 — Table S1. Changes in serum biochemical indexes in type 1 diabetic rats. Table S2. Differential antibiotic resistance genes in type 1 diabetic rats. Table S3. Differential antibiotic resistance genes in type 2 diabetic patients. Table S4. Differential genes in type 1 diabetic rats. [file IMO2-2-e70007-s001.xlsx]

## Sheet: S1
Table S1 Changes in serum biochemical indexes in type 1 diabetic rats.
Serum biochemicals	Control1	Control2	Control3	Control4	T1D1	T1D2	T1D3	T1D4	Avg（C）	SD（C）	Avg（T1D）	SD（T1D）	T1D/C	p
Glucose (mmol/L)	9.59	9.63	10.03	9.4	24.31	15.16	15.13	32.67	9.6625	0.264748	21.8175	8.42683	2.25796	0.0209213
ALT (U/L)	3.6	4.6	6.6	5.1	99.16	3.1	55.2	41.73	4.975	1.25	49.7975	39.6299	10.0095	0.248213
AST (U/L)	24.3	30.3	28.6	23.8	715.9	13.7	313.9	176.7	26.75	3.20052	305.05	300.13	11.4037	0.248213
GGT (U/L)	0.1	0.1	0.1	0.1	0.6	0.1	0.3	0.3	0.1	0	0.325	0.206155	3.25	0.0455003
Urea (µmol/L)	0.27	0.27	0.35	0.26	0.94	0.25	1.42	0.83	0.2875	0.0419325	0.86	0.480625	2.9913	0.245383
Urate (µmol/L)	3.8	3.7	4.2	3.6	7.4	3.2	4.9	6.3	3.825	0.262996	5.45	1.81567	1.42484	0.248213
HDL-C (mmol/L)	0.22	0.32	0.35	0.42	0.23	0.54	0.37	0.39	0.3275	0.0830161	0.3825	0.126853	1.16794	0.386476
LDL-C (mmol/L)	0.16	0.33	0.21	0.18	0.62	0.31	0.3	0.26	0.22	0.0761577	0.3725	0.166408	1.69318	0.148915
TC (mmol/L)	0.07	0.08	0.1	0.11	0.08	0.13	0.08	0.1	0.09	0.0182574	0.0975	0.0236291	1.08333	0.655232
TG (mmol/L)	1.11	0.8	0.6	1.84	0.71	0.78	0.78	0.44	1.0875	0.543775	0.6775	0.161735	0.622989	0.146489
Abbreviaitons
ALT, alanine transaminase; AST, aspartate transaminase; GGT, gamma-glutamyl transferase; HDL-C, high-density lipoprotein cholesterol; LDL-C, low-density lipoprotein cholesterol; TC, total cholesterol; TG, triglyceride

## Sheet: S2
Table S2 Differential antibiotic resistance genes in type 1 diabetic rats.
#ARO	Aro_name	Description	AMR_Gene_Family	Drug_Class	Antibiotic_class	Resistance_Mechanism	Control1	Control2	Control3	Control4	T1D1	T1D2	T1D3	T1D4	Total	AVG（C）	SD（C）	AVG（T1D）	SD（T1D）	T1D/C	p
ARO:3003918	apmA	Plasmid-borne apramycin-resistant aminocyclitol acetyltransferase gene identified from bovine MRSA.	amp acetyltransferase	aminoglycoside antibiotic	Aminoglycoside	antibiotic inactivation	12.6735	30.6825	23.8844	11.4461	34.7446	40.1571	139.744	46.685	756.909	19.6716	9.23074	65.3327	49.8471	3.32117	0.0209213
ARO:3002648	APH(3')-IVa	APH(3')-IVa is a chromosomal-encoded aminoglycoside phosphotransferase in B. circulans	APH(3')	aminoglycoside antibiotic	Aminoglycoside	antibiotic inactivation	21.046	10.6813	14.6184	20.8461	178.912	55.6814	90.8192	43.7081	654.103	16.7979	5.05298	92.2802	61.1171	5.49354	0.0209213
ARO:3004191	APH(2'')-If	Aminoglycoside 2''-phosphotransferase identified from the gram-negative pathogen Campylobacter jejuni. APH(2'')-If was shown to confer resistance to 4,6-disubstituted antibiotics kanamycin, tobramycin, dibekacin, gentamicin and sisomicin through antibiotic phosphorylation. Described by Toth et al. 2013.	APH(2'')	aminoglycoside antibiotic	Aminoglycoside	antibiotic inactivation	1.33978	2.20922	2.99773	1.36929	0.845548	0.785661	0.16254	1.26187	24.7944	1.979	0.789758	0.763906	0.453414	0.386005	0.0209213
ARO:3002556	AAC(6')-Ii	AAC(6')-Ii is a chromosomal-encoded aminoglycoside acetyltransferase in Enterococcus spp.	AAC(6')	aminoglycoside antibiotic	Aminoglycoside	antibiotic inactivation	0.215285	0.665407	0.978391	0	4.64936	0	0	5.02198	23.1213	0.464771	0.440574	2.41783	2.79602	5.20221	0.0383936
ARO:3002594	AAC(6')-IIa	AAC(6')-IIa is an aminoglycoside acetyltransferase encoded by plasmids and integrons in P. aeruginosa and S. enterica	AAC(6')	aminoglycoside antibiotic	Aminoglycoside	antibiotic inactivation	0	0	0	0	0.843574	0.109507	0	0.105584	1.05866	0	0	0.264666	0.389257	#DIV/0!	0.0472209
ARO:3002626	ANT(6)-Ia	ANT(6)-Ia is an aminoglycoside nucleotidyltransferase gene encoded by plasmids and chromosomes in Staphylococcus epidermidis, E. faecium, Streptococcus suis, S. aureus, E. faecalis and Streptococcus mitis	ANT(6)	aminoglycoside antibiotic	Aminoglycoside	antibiotic inactivation	13.7844	49.4751	40.86	11.9534	9.10988	8.64383	6.75942	10.7044	601.585	29.0182	18.9911	8.80437	1.62387	0.303408	0.0209213
ARO:3002629	ANT(6)-Ib	ANT(6)-Ib is an aminoglycoside nucleotidyltransferase gene encoded by transferable pathogenicity islands in C. fetus subsp. fetus and B. subtilis	ANT(6)	aminoglycoside antibiotic	Aminoglycoside	antibiotic inactivation	12.5101	26.4065	30.8117	11.3591	8.35097	8.13387	2.7838	11.946	307.872	20.2719	9.80481	7.80366	3.77565	0.38495	0.0433081
ARO:3004683	aadS	a novel Tn4551 streptomycin-resistance gene that was phenotypically silent in wild-type Bacteroides; expression could be activated by a trans-acting chromosomal mutation	ANT(6)	aminoglycoside antibiotic	Aminoglycoside	antibiotic inactivation	0.629783	0.648849	1.33566	0.374107	0.171351	0.0444872	0.0936864	0.428935	7.19821	0.747101	0.411884	0.184615	0.171048	0.247109	0.0433081
ARO:3002607	aadA7	aadA7 is an integron-encoded aminoglycoside nucleotidyltransferase gene in V. fluvialis, P. aeruginosa, E. coli, V. cholerae and S. enterica	ANT(3'')	aminoglycoside antibiotic	Aminoglycoside	antibiotic inactivation	0.186747	0.481	0.848695	0.155998	0	0	0	0	6.09884	0.41811	0.322278	0	0	0	0.0138744
ARO:3001209	mecC	A foreign PBP2a acquired by lateral gene transfer that able to perform peptidoglycan synthesis in the presence of beta-lactams.	methicillin resistant PBP2	carbapenem;cephalosporin;cephamycin;monobactam;penam	Beta-lactam	antibiotic target replacement	44.9588	61.1881	48.2461	51.4382	67.0658	62.7818	85.4438	99.1009	1024.1	51.4578	7.00549	78.5981	16.8363	1.52743	0.0209213
ARO:3000215	mecR1	mecR1 is a transmembrane spanning and signal transducing protein which in response to interaction with beta-lactam antibiotics results in upregulation of the mecA/mecR1/mecI operon.	methicillin resistant PBP2	carbapenem;cephalosporin;cephamycin;monobactam;penam	Beta-lactam	antibiotic target replacement	6.19426	3.86308	5.64726	6.3805	8.53465	10.1632	8.51246	21.4639	213.627	5.52128	1.14843	12.1685	6.24491	2.20394	0.0209213
ARO:3003665	NmcR	NmcR is a homolog of the LysR regulator found in Enterobacter cloacae that contribute to the regulation of NmcA beta-lactamase	NmcA beta-lactamase	carbapenem;cephalosporin;cephamycin;penam	Beta-lactam	antibiotic inactivation	88.8459	87.9894	100.533	90.8211	195.74	167.046	206.643	175.351	2352.72	92.0473	5.78	186.195	18.1979	2.02282	0.0209213
ARO:3003097	CfxA6	cfxA6 beta-lactamase is a class A beta-lactamase found in an uncultured bacterium	CfxA beta-lactamase	cephamycin	Beta-lactam	antibiotic inactivation	8.67985	18.1934	9.6097	9.75088	8.97163	8.14284	6.86935	8.32378	180.825	11.5585	4.44873	8.0769	0.880157	0.698787	0.0433081
ARO:3000856	BJP-1	BJP-1 is a subclass B3 ortholog found in Bradyrhizobium japonicum that hydrolyzes most beta-lactams except aztreonam, ticarcillin, and temocillin.	BJP beta-lactamase	carbapenem	Beta-lactam	antibiotic inactivation	2.95946	9.1726	6.77536	3.14904	13.2711	10.4668	52.2233	17.4204	177.664	5.51412	3.00528	23.3454	19.4627	4.23375	0.0209213
ARO:3004343	PDC-80	An AmpC-like beta-lactamase found in Pseudomonas aeruginosa	PDC beta-lactamase	carbapenem;cephalosporin;monobactam	Beta-lactam	antibiotic inactivation	0.66793	1.92208	1.43924	0.66698	5.68689	7.83381	36.2069	9.55325	91.7847	1.17406	0.617292	14.8202	14.3452	12.6231	0.0209213
ARO:3004122	OmpK37	Klebsiella pneumoniae outer membrane porin protein. Is preferentially detected in porin-deficient strains. Functional characterization of this new porin revealed a narrower pore than those of porins OmpK35 and OmpK36, which did not allow penetration by certain beta-lactams. Also, when a resistant strain expresses porin OmpK37 is less susceptible to cefotaxime and cefoxitin than when it is express…	General Bacterial Porin with reduced permeability to beta-lactams	carbapenem;cephalosporin;cephamycin;monobactam;penam;penem	Beta-lactam	reduced permeability to antibiotic	0.0333108	0.231662	0.0378464	0.568106	3.86169	4.80066	1.01715	18.9511	111.286	0.217731	0.251214	7.15764	8.02514	32.8737	0.0209213
ARO:3004648	AQU-3	AQU-3 is a chromosomally-encoded AQU class C beta-lactamase and cephalosporinase from	AQU beta-lactamase	cephalosporin	Beta-lactam	antibiotic inactivation	1.17682	1.42463	0.635101	1.11413	1.8373	1.7358	2.9542	1.18767	23.5361	1.08767	0.330154	1.92874	0.740797	1.77328	0.0433081
ARO:3004805	GOB-13	GOB-13 is a class B beta-lactamase gene found in Elizabethkingia meningoseptica.	GOB beta-lactamase	carbapenem;cephalosporin;penam	Beta-lactam	antibiotic inactivation	0	0	0	0	1.19946	1.48291	0	4.51812	23.0439	0	0	1.80012	1.92262	#DIV/0!	0.0472209
ARO:3004292	ampC	A chromosome-encoded class C beta-lactamase described in the pathogen Laribacter hongkongensis, often associated with gastroenteritis. Laribacter ampC has been shown to confer resistance to non-carbapenem beta-lactamases, as described by Lau et al. 2005.	ampC-type beta-lactamase	cephalosporin;penam	Beta-lactam	antibiotic inactivation	0.395764	0.6734	0.624012	0	0.205711	0.344211	0.0486157	0.435531	11.7944	0.423294	0.307016	0.258517	0.168844	0.610727	0.0433081
ARO:3000855	CAU-1	CAU-1 is a B3 metallo-beta-lactamase that is encoded by the Caulobacter crescentus chromosome	CAU beta-lactamase	carbapenem;penam	Beta-lactam	antibiotic inactivation	0.1009	0.519168	0.54513	0.342569	1.66196	0.678571	0	1.09467	10.5768	0.376942	0.204854	0.858801	0.700172	2.27834	0.0209213
ARO:3000854	SMB-1	SMB-1 can hydrolyze a variety of beta-lactams, including penicillins, cephalosporins, and carbapenems. It was identified in Serratia marcescens.	SMB beta-lactamase	carbapenem;cephalosporin;penam	Beta-lactam	antibiotic inactivation	1.34822	1.01328	1.27622	0.891601	0.425578	0.158177	0.132263	0.15251	9.52643	1.13233	0.215588	0.217132	0.139408	0.191757	0.0209213
ARO:3003867	ADC-23	ADC-23 is a beta-lactamase found in Acinetobacter pittii.	ADC beta-lactamase without carbapenemase activity	cephalosporin	Beta-lactam	antibiotic inactivation	0.0296369	0.458011	0.370394	0.132038	2.26788	3.98815	0	1.635	9.26602	0.24752	0.200178	1.97276	1.64871	7.97009	0.0209213
ARO:3002502	PDC-5	PDC-5 is a extended-spectrum beta-lactamase found in Pseudomonas aeruginosa.	PDC beta-lactamase	carbapenem;cephalosporin;monobactam	Beta-lactam	antibiotic inactivation	0.794882	0.347432	0.301037	0.456083	0.172034	0.331793	0.268742	0.123041	5.16729	0.474858	0.223024	0.223902	0.0940112	0.471514	0.0433081
ARO:3002150	DHA-19	DHA-19 is a beta-lactamase. From the Lahey list of DHA beta-lactamases.	DHA beta-lactamase	cephalosporin;cephamycin	Beta-lactam	antibiotic inactivation	0.0919531	0.375679	0	0.120245	0	0	0	0	4.80389	0.146969	0.160882	0	0	0	0.0472209
ARO:3001456	OXA-151	OXA-151 is a beta-lactamase. From the Lahey list of OXA beta-lactamases.	OXA beta-lactamase	cephalosporin;penam	Beta-lactam	antibiotic inactivation	0.0557227	0.0574097	0.0633099	0.186192	0	0.472343	0	0	3.19101	0.0906585	0.0637718	0.118086	0.236172	1.30253	0.0179605
ARO:3001796	OXA-50	OXA-50 is a beta-lactamase found in Pseudomonas aeruginosa. It confers decreased susceptibility to ampicillin and ticarcillin and, interestingly, to moxalactam and meropenem in P. aeruginosa but not in E. coli. Also confers resistance to piperacillin-tazobactam and cephalotin.	OXA beta-lactamase	cephalosporin;penam	Beta-lactam	antibiotic inactivation	0	0	0	0	0.483814	0.251222	0.529053	0.484445	2.01656	0	0	0.437133	0.125738	#DIV/0!	0.0138744
ARO:3001806	OXA-224	OXA-224 is a beta-lactamase found in Pseudomonas aeruginosa	OXA beta-lactamase	cephalosporin;penam	Beta-lactam	antibiotic inactivation	0	0.362412	0.0999145	0.048974	0	0	0	0	1.64552	0.127825	0.161624	0	0	0	0.0472209
ARO:3001695	OXA-134	OXA-134 is a beta-lactamase found in A. lwoffii	OXA beta-lactamase	cephalosporin;penam	Beta-lactam	antibiotic inactivation	0.0694933	0.143194	0.157911	0.0774015	0	0.147268	0	0	1.21432	0.112	0.0450361	0.036817	0.073634	0.328723	0.0383936
ARO:3003620	OXA-464	Assigned by Lahey's list of beta-lactamases, no accessions or other information available	OXA beta-lactamase	cephalosporin;penam	Beta-lactam	antibiotic inactivation	0.0983076	0.202568	0	0.109495	0	0	0	0	1.12261	0.102592	0.0828376	0	0	0	0.0472209
ARO:3002925	vanRF	vanRF is a vanR variant found in the vanF gene cluster	glycopeptide resistance gene cluster;vanR	glycopeptide antibiotic	Glycopeptide	antibiotic target alteration	947.572	941.167	911.864	850.524	633.52	811.273	785.797	652.167	13485.5	912.782	44.3203	720.689	90.808	0.789553	0.0209213
ARO:3002928	vanRM	vanRM is a vanR variant found in the vanM gene cluster	glycopeptide resistance gene cluster;vanR	glycopeptide antibiotic	Glycopeptide	antibiotic target alteration	227.302	326.965	317.56	236.577	647.468	473.727	404.276	411.563	6432.73	277.101	52.426	484.258	113.181	1.74759	0.0209213
ARO:3002909	vanG	VanG is a D-Ala-D-Ala ligase homolog that can synthesize D-Ala-D-Ser, an alternative substrate for peptidoglycan synthesis that reduces vancomycin binding affinity in Enterococcus faecalis	glycopeptide resistance gene cluster;van ligase	glycopeptide antibiotic	Glycopeptide	antibiotic target alteration	121.713	105.253	129.915	117.741	321.845	189.308	169.804	220.371	2927.73	118.655	10.2728	225.332	67.6275	1.89905	0.0209213
ARO:3002943	vanHB	vanHB is a vanH variant in the vanB gene cluster	glycopeptide resistance gene cluster;vanH	glycopeptide antibiotic	Glycopeptide	antibiotic target alteration	127.787	90.1602	91.5328	139.808	330.046	129.603	223.519	187.02	2306.64	112.322	25.285	217.547	84.3756	1.93681	0.0433081
ARO:3002944	vanHD	vanHD is a vanH variant in the vanD gene cluster	glycopeptide resistance gene cluster;vanH	glycopeptide antibiotic	Glycopeptide	antibiotic target alteration	82.803	133.497	96.2092	80.025	138.42	161.601	100.339	162.406	1870.81	98.1334	24.6116	140.691	29.1101	1.43367	0.0433081
ARO:3002947	vanHM	vanHM is a vanH variant in the vanM gene cluster	glycopeptide resistance gene cluster;vanH	glycopeptide antibiotic	Glycopeptide	antibiotic target alteration	80.0026	131.806	135.538	72.3387	43.3596	60.623	54.7984	69.6966	1371.64	104.921	33.3804	57.1194	11.033	0.544402	0.0209213
ARO:3002930	vanRO	vanRO is a vanR variant found in the vanO gene cluster	glycopeptide resistance gene cluster;vanR	glycopeptide antibiotic	Glycopeptide	antibiotic target alteration	33.8546	35.7165	36.0522	30.8166	55.9019	38.1913	114.976	71.1258	808.464	34.11	2.39892	70.0487	32.8361	2.05361	0.0209213
ARO:3002963	vanZF	vanZF is a vanZ variant found in the vanF gene cluster	glycopeptide resistance gene cluster;vanZ	glycopeptide antibiotic	Glycopeptide	antibiotic target alteration	14.8938	15.4457	19.4654	14.8937	32.3438	90.4062	17.5595	74.3717	574.911	16.1747	2.20921	53.6703	34.336	3.31817	0.0433081
ARO:3002923	vanRD	vanRD is a mutated vanR variant found in the vanD gene cluster that caused constitutive expression of vanD peptidoglycan synthesis	glycopeptide resistance gene cluster;vanR	glycopeptide antibiotic	Glycopeptide	antibiotic target alteration	20.1677	33.0565	29.0805	16.6214	17.7197	14.7139	9.30318	13.878	443.082	24.7315	7.63375	13.9037	3.48253	0.562186	0.0433081
ARO:3002962	vanZA	vanZA, also known as vanZ, is a vanZ variant found in the vanA gene cluster	glycopeptide resistance gene cluster;vanZ	glycopeptide antibiotic	Glycopeptide	antibiotic target alteration	7.22707	17.9279	13.5636	6.5981	5.76754	3.23257	2.69609	4.86764	168.176	11.3292	5.40823	4.14096	1.42439	0.365513	0.0209213
ARO:3002912	vanN	VanN is a D-Ala-D-Ala ligase homolog that can synthesize D-Ala-D-Ser, an alternative substrate for peptidoglycan synthesis that reduces vancomycin binding affinity in Enterococcus faecium	glycopeptide resistance gene cluster;van ligase	glycopeptide antibiotic	Glycopeptide	antibiotic target alteration	2.81801	6.32826	3.27176	3.0114	52.1797	6.41455	25.4909	29.4659	158.394	3.85736	1.65773	28.3878	18.7833	7.35939	0.0209213
ARO:3002966	vanXYC	vanXYC is a vanXY variant found in the vanC gene cluster	glycopeptide resistance gene cluster;vanXY	glycopeptide antibiotic	Glycopeptide	antibiotic target alteration	1.93667	3.35013	2.14012	2.95309	4.6741	4.49828	12.3535	4.15358	106.803	2.595	0.668022	6.41988	3.96168	2.47394	0.0209213
ARO:3000535	macB	MacB is an ATP-binding cassette (ABC) transporter that exports macrolides with 14- or 15- membered lactones. It forms an antibiotic efflux complex with MacA and TolC. macB corresponds to 1 locus in Pseudomonas aeruginosa PAO1 and 1 locus in Pseudomonas aeruginosa LESB58.	ATP-binding cassette (ABC) antibiotic efflux pump	macrolide antibiotic	MLS	antibiotic efflux	3967.11	3069.58	3360.93	3856.6	5518.41	4327.99	4338.24	4242.05	66653.2	3563.55	421.821	4606.67	609.354	1.29272	0.0209213
ARO:3002841	vatB	vatB is a plasmid-mediated acetyltransferase found in Staphylococcus aureus	streptogramin vat acetyltransferase	streptogramin antibiotic	MLS	antibiotic inactivation	436.672	419.514	405.553	455.523	254.58	358.491	288.454	359.184	5508.21	429.315	21.6152	315.177	52.2773	0.734139	0.0209213
ARO:3002842	vatC	vatC is a plasmid-mediated acetyltransferase found in Staphylococcus cohnii	streptogramin vat acetyltransferase	streptogramin antibiotic	MLS	antibiotic inactivation	19.3559	11.0478	5.85136	27.7317	0.441338	0.486543	1.08278	2.03187	109.322	15.9967	9.59886	1.01063	0.740922	0.0631775	0.0209213
ARO:3000594	ErmR	ErmR is a methyltransferase found in the erythromycin producer Aeromicrobium erythreum. Like other Erm enzymes, it catalyzes the methylation of A2058 of the 23S ribosomal RNA. The gene is found within the erythromycin biosynthetic cluster and is responsible for self-resistance.	Erm 23S ribosomal RNA methyltransferase	lincosamide antibiotic;macrolide antibiotic;streptogramin antibiotic	MLS	antibiotic target alteration	20.955	9.10308	12.9424	18.0625	204.41	75.9512	93.5759	59.7773	833.256	15.2658	5.27782	108.428	65.4591	7.10272	0.0209213
ARO:3000495	ErmD	ErmD confers MLSb phenotype.	Erm 23S ribosomal RNA methyltransferase	lincosamide antibiotic;macrolide antibiotic;streptogramin antibiotic	MLS	antibiotic target alteration	23.9049	20.9067	37.5131	15.0822	30.5509	39.5992	68.3247	43.1486	681.886	24.3517	9.50812	45.4059	16.1736	1.86459	0.0433081
ARO:3000600	Erm(34)	ErmD confers MLSb phenotype.	Erm 23S ribosomal RNA methyltransferase	lincosamide antibiotic;macrolide antibiotic;streptogramin antibiotic	MLS	antibiotic target alteration	10.0251	14.2603	13.1934	8.607	27.0974	18.1608	19.9597	21.7349	254.068	11.5214	2.64761	21.7382	3.85929	1.88676	0.0209213
ARO:3000604	Erm(35)	ErmD confers MLSb phenotype.	Erm 23S ribosomal RNA methyltransferase	lincosamide antibiotic;macrolide antibiotic;streptogramin antibiotic	MLS	antibiotic target alteration	7.47342	4.34669	5.42827	8.35827	52.1607	9.33957	24.288	44.3085	248.643	6.40166	1.83915	32.5242	19.4064	5.08058	0.0209213
ARO:3001304	ErmS	ErmS is a methyltransferase found in the tylosin producer Streptomyces fradiae. Like other Erm enzymes, it catalyzes the methylation of A2058 of the 23S ribosomal RNA. Specifically, this enzyme transfers two methyl groups. The gene is found within the tylosin biosynthetic cluster and is responsible for self-resistance	Erm 23S ribosomal RNA methyltransferase	lincosamide antibiotic;macrolide antibiotic;streptogramin antibiotic	MLS	antibiotic target alteration	12.3644	19.6552	11.4986	11.8801	6.69215	0.632321	7.47807	6.35683	127.775	13.8496	3.8866	5.28984	3.14037	0.38195	0.0209213
ARO:3001302	chrB	ChrB is a methyltransferase found in Streptomyces bikiniensis and confers resistance to chalcomycin, mycinamicin, tylosin and lincosamides. Specifically, this enzyme adds a methyl group to guanosine 748 (E. coli numbering). chrB is found in the chalcomycin biosynthetic cluster and is responsible for self-resistance in S. bikiniensis.	non-erm 23S ribosomal RNA methyltransferase (G748)	lincosamide antibiotic;macrolide antibiotic	MLS	antibiotic target alteration	2.55333	8.61884	6.62621	1.16444	15.546	13.5545	37.5706	12.5807	212.855	4.7407	3.47224	19.813	11.9026	4.17933	0.0209213
ARO:3002838	lnuD	lnuD is a plasmid-mediated nucleotidyltransferase found in Streptococcus uberis	lincosamide nucleotidyltransferase (LNU)	lincosamide antibiotic	MLS	antibiotic inactivation	9.57128	10.4403	10.479	10.2298	11.7906	18.8927	21.7154	15.497	157.031	10.1801	0.420375	16.9739	4.28994	1.66736	0.0209213
ARO:3003762	lnuE	lnuE encodes a lincosamide resistance gene isolated from Streptococcus suis that was truncated by an ISEnfa5-cfr-ISEnfa5 segment insertion. It shares the closest sequence similarity to lnuA.	lincosamide nucleotidyltransferase (LNU)	lincosamide antibiotic	MLS	antibiotic inactivation	5.01646	16.2003	12.497	4.29708	1.23419	2.15405	0	4.37452	84.1024	9.5027	5.80367	1.94069	1.84702	0.204225	0.0433081
ARO:3000865	oleD	OleD is a glycotransferase found in Streptomyces antibioticus, a natural producer of oleandomycin. OleD can glycosylate a wide range of macrolides. Unlike oleI, oleD is not found in the oleandomycin biosynthetic cluster.	ole glycosyltransferase	macrolide antibiotic	MLS	antibiotic inactivation	3.28684	4.17382	2.55634	8.40061	1.40403	3.02008	0.0686354	0.936086	80.486	4.6044	2.6158	1.35721	1.23896	0.294763	0.0433081
ARO:3000462	mgtA	A macrolide glycosyltransferase encoded by the mgtA gene in Streptomyces lividans. This enzyme inactivates macrolides using UDP-glucose as a cofactor. Its optimal substrates are lankamycin, calcomycin, rosaramicin, methymycin, and pikromycin, while interactions with erythomycin, oldeandomycin, azithromycin, and tylosin were weaker. It is inactive against spiramycin and carbomycin. Mechanism first…	mgt macrolide glycotransferase	macrolide antibiotic	MLS	antibiotic inactivation	2.41754	2.63943	3.21709	2.41459	0.487707	1.08319	0	0.171574	28.0431	2.67216	0.378238	0.435619	0.476638	0.163021	0.0209213
ARO:3000318	mphB	The mphB gene encodes for MPH(2')-II. This enzymes phosphorylates 14-membered and 16-membered macrolides. It phosphorylates macrolides in GTP- dependent manner at 2'-OH hydroxyl of desosamine sugar of macrolides.	macrolide phosphotransferase (MPH)	macrolide antibiotic	MLS	antibiotic inactivation	0.176523	0.0902746	0.100279	0	1.61704	1.77282	0.294706	7.28354	44.0665	0.0917692	0.0722945	2.74203	3.09945	29.8796	0.0433081
ARO:3000829	baeS	BaeS is a sensor kinase in the BaeSR regulatory system. While it phosphorylates BaeR to increase its activity, BaeS is not necessary for overexpressed BaeR to confer resistance.	resistance-nodulation-cell division (RND) antibiotic efflux pump	aminocoumarin antibiotic;aminoglycoside antibiotic	Multidrug	antibiotic efflux	551.275	540.058	557.73	504.236	507.189	501.333	500.904	448.13	9107.36	538.325	23.8698	489.389	27.655	0.909096	0.0433081
ARO:3000807	MexH	MexH is the membrane fusion protein of the efflux complex MexGHI-OpmD.	resistance-nodulation-cell division (RND) antibiotic efflux pump	acridine dye;fluoroquinolone antibiotic;tetracycline antibiotic	Multidrug	antibiotic efflux	71.3547	108.531	96.3082	86.024	31.6032	50.2318	44.3567	62.2763	922.453	90.5546	15.7632	47.117	12.7515	0.520316	0.0209213
ARO:3000826	sdiA	SdiA is a cell division regulator that is also a positive regulator of AcrAB only when it's expressed from a plasmid. When the sdiA gene is on the chromosome, it has no effect on expression of acrAB	resistance-nodulation-cell division (RND) antibiotic efflux pump	cephalosporin;fluoroquinolone antibiotic;glycylcycline;penam;phenicol antibiotic;rifamycin antibiotic;tetracycline antibiotic;triclosan	Multidrug	antibiotic efflux	48.1514	61.0024	50.9771	49.7738	28.9462	44.2802	26.3415	46.9119	687.724	52.4761	5.80087	36.6199	10.4743	0.69784	0.0209213
ARO:3000783	cmeA	CmeA is the membrane fusion protein of the CmeABC multidrug efflux complex.	resistance-nodulation-cell division (RND) antibiotic efflux pump	cephalosporin;fluoroquinolone antibiotic;fusidic acid;macrolide antibiotic	Multidrug	antibiotic efflux	25.7295	31.5809	27.2192	33.136	37.1056	44.0924	99.3976	54.0051	577.858	29.4164	3.50913	58.6502	28.0358	1.99379	0.0209213
ARO:3000791	mdsC	MdsC is the outer membrane channel of the multidrug and metal efflux complex MdsABC.	resistance-nodulation-cell division (RND) antibiotic efflux pump	carbapenem;cephalosporin;cephamycin;monobactam;penam;penem;phenicol antibiotic	Multidrug	antibiotic efflux	33.4265	59.4872	62.8511	37.4841	13.9033	24.4734	16.2042	35.9958	497.398	48.3122	15.001	22.6442	9.99145	0.468705	0.0433081
ARO:3003031	MexW	MexW is the RND-type membrane protein of the efflux complex MexVW-OprM.	resistance-nodulation-cell division (RND) antibiotic efflux pump	acridine dye;fluoroquinolone antibiotic;macrolide antibiotic;phenicol antibiotic;tetracycline antibiotic	Multidrug	antibiotic efflux	27.0371	56.5205	56.1541	32.2028	8.93277	20.0229	8.19518	29.6642	457.917	42.9786	15.5695	16.7038	10.1943	0.388653	0.0433081
ARO:3003039	OprA	OprA is an outer membrane factor protein found in Pseudomonas aeruginosa. It is part of the MexXY-OprA complex.	resistance-nodulation-cell division (RND) antibiotic efflux pump	aminoglycoside antibiotic;carbapenem;fluoroquinolone antibiotic;macrolide antibiotic;tetracycline antibiotic	Multidrug	antibiotic efflux	9.00573	19.7876	15.5821	12.1553	30.0474	17.5963	58.6116	22.6429	291.691	14.1327	4.62871	32.2246	18.3195	2.28014	0.0433081
ARO:3004074	MuxB	MuxB is one of the two necessary RND components in the Pseudomonas aeruginosa efflux pump system MuxABC-OpmB.	resistance-nodulation-cell division (RND) antibiotic efflux pump	aminocoumarin antibiotic;macrolide antibiotic;monobactam;tetracycline antibiotic	Multidrug	antibiotic efflux	22.1172	26.0629	22.4364	17.5975	20.286	15.6893	10.0509	13.0059	285.627	22.0535	3.46805	14.758	4.34561	0.669192	0.0433081
ARO:3000779	adeH	AdeH is the outer membrane channel protein of the AdeFGH multidrug efflux complex.	resistance-nodulation-cell division (RND) antibiotic efflux pump	fluoroquinolone antibiotic;tetracycline antibiotic	Multidrug	antibiotic efflux	6.07327	9.09019	6.14953	6.73368	12.2608	16.4084	43.8268	17.4939	181.304	7.01167	1.41673	22.4975	14.3973	3.20858	0.0209213
ARO:3003811	adeC	AdeC is the outer membrane factor of the AdeABC multidrug efflux complex. It can be replaced by other outer membrane channels, and is not essential for antibiotic resistance.	resistance-nodulation-cell division (RND) antibiotic efflux pump	glycylcycline;tetracycline antibiotic	Multidrug	antibiotic efflux	10.4095	19.1497	10.7111	11.514	8.02927	4.23167	6.49597	9.69422	143.572	12.9461	4.16193	7.11278	2.32272	0.549415	0.0209213
ARO:3000785	cmeC	CmeC is the outer membrane channel protein of the CmeABC multidrug efflux complex.	resistance-nodulation-cell division (RND) antibiotic efflux pump	cephalosporin;fluoroquinolone antibiotic;fusidic acid;macrolide antibiotic	Multidrug	antibiotic efflux	20.0642	8.62909	6.75361	26.203	0.645943	0.729647	0.203965	4.97669	130.479	15.4125	9.29274	1.63906	2.23701	0.106346	0.0209213
ARO:3000518	CRP	CRP is a global regulator that represses MdtEF multidrug efflux pump expression.	resistance-nodulation-cell division (RND) antibiotic efflux pump	fluoroquinolone antibiotic;macrolide antibiotic;penam	Multidrug	antibiotic efflux	6.21471	1.26638	1.8917	10.3336	7.90321	19.7963	20.7193	17.4938	124.226	4.92659	4.22305	16.4782	5.87533	3.34474	0.0433081
ARO:3003052	smeB	smeB is the inner membrane multidrug exporter of the efflux complex smeABC in Stenotrophomonas maltophilia	resistance-nodulation-cell division (RND) antibiotic efflux pump	aminoglycoside antibiotic;cephalosporin;cephamycin;penam	Multidrug	antibiotic efflux	3.48897	4.01876	5.32441	4.76152	5.91472	9.37533	23.225	9.27646	106.087	4.39841	0.808402	11.9479	7.68822	2.7164	0.0209213
ARO:3003699	mexQ	MexQ is the inner membrane transporter of the multidrug efflux pump MexPQ-OpmE.	resistance-nodulation-cell division (RND) antibiotic efflux pump	acridine dye;carbapenem;diaminopyrimidine antibiotic;macrolide antibiotic;phenicol antibiotic;tetracycline antibiotic	Multidrug	antibiotic efflux	7.51512	13.9175	8.70407	8.96668	4.85592	2.89658	7.29074	5.44509	105.533	9.77584	2.8324	5.12208	1.81026	0.523953	0.0209213
ARO:3003051	smeA	smeA is the membrane fusion protein of the smeABC multidrug efflux complex in Stenotrophomonas maltophilia	resistance-nodulation-cell division (RND) antibiotic efflux pump	aminoglycoside antibiotic;cephalosporin;cephamycin;penam	Multidrug	antibiotic efflux	5.50472	6.09233	4.19825	8.67247	1.45658	2.56908	1.22431	4.33861	88.6538	6.11694	1.87861	2.39715	1.42116	0.391886	0.0433081
ARO:3004143	AxyX	AxyX is the inner membrane transporter of the AxyXY-OprZ efflux pump system in Achromobacter spp.	resistance-nodulation-cell division (RND) antibiotic efflux pump	aminoglycoside antibiotic;cephalosporin;fluoroquinolone antibiotic;macrolide antibiotic	Multidrug	antibiotic efflux	0.877861	1.8194	1.71686	0.702559	2.18887	4.23633	2.97379	2.88909	27.321	1.27917	0.570658	3.07202	0.85219	2.40157	0.0209213
ARO:3003704	mexM	mexM is the membrane fusion protein of the MexMN-OprM multidrug efflux complex.	resistance-nodulation-cell division (RND) antibiotic efflux pump	phenicol antibiotic	Multidrug	antibiotic efflux	0.177755	0.945929	0.263759	0.23869	4.47701	5.92172	0	1.32849	25.2282	0.406533	0.361406	2.93181	2.73821	7.21172	0.0209213
ARO:3000809	OpmD	OpmD is the outer membrane channel protein of the efflux complex MexGHI-OpmD.	resistance-nodulation-cell division (RND) antibiotic efflux pump	acridine dye;fluoroquinolone antibiotic;tetracycline antibiotic	Multidrug	antibiotic efflux	0.0575802	0.35594	0.13084	0.128265	0	0.36347	0	0.23405	2.04202	0.168156	0.129709	0.14938	0.1804	0.888339	0.0420664
ARO:3000832	evgA	EvgA, when phosphorylated, is a positive regulator for efflux protein complexes emrKY and mdtEF. While usually phosphorylated in a EvgS dependent manner, it can be phosphorylated in the absence of EvgS when overexpressed.	major facilitator superfamily (MFS) antibiotic efflux pump;resistance-nodulation-cell division (RND) antibiotic efflux pump	fluoroquinolone antibiotic;macrolide antibiotic;penam;tetracycline antibiotic	Multidrug	antibiotic efflux	212.573	111.923	126.587	176.748	82.0781	105.718	94.472	87.055	2259.43	156.958	46.3149	92.3308	10.2755	0.588252	0.0209213
ARO:3000421	norB	NorB is a multidrug efflux pump in Staphylococcus aureus that confers resistance to fluoroquinolones and other structurally unrelated antibiotics like tetracycline. It shares 30% similarity with NorB, and is a structural homolog of Blt of Bacillus subtilis. It is regulated by mgrA, also known as NorR.	major facilitator superfamily (MFS) antibiotic efflux pump	fluoroquinolone antibiotic	Multidrug	antibiotic efflux	18.8146	0.304499	5.86282	11.7372	73.3032	26.3746	24.2885	19.2104	343.126	9.17979	7.94027	35.7942	25.1863	3.89924	0.0209213
ARO:3004577	AmvA	AmvA has 14 alpha-helical transmembrane segments, qualifying it as a member of the DHA2 transporter family of the major facilitator superfamily (MFS). When AmvA was expressed in E. coli, the cells had at least four-fold decreased susceptibility to erythromycin, acridine orange, acriflavine, deoxycholate and methyl viologen. AmvA from the AC0037 strain of A. baumannii was tested.	major facilitator superfamily (MFS) antibiotic efflux pump	acridine dye;macrolide antibiotic	Multidrug	antibiotic efflux	0.386061	0.0251675	0.0785043	0.130662	10.0328	1.94191	43.7373	10.006	71.294	0.155099	0.159885	16.4295	18.5992	105.929	0.0209213
ARO:3003550	mdtP	Multidrug resistance efflux pump. Could be involved in resistance to puromycin, acriflavine and tetraphenylarsonium chloride	major facilitator superfamily (MFS) antibiotic efflux pump	acridine dye;nucleoside antibiotic	Multidrug	antibiotic efflux	0.0494554	0.0769607	0.0280946	0.139433	1.44756	1.58519	0.869333	5.14679	35.851	0.0734859	0.048301	2.26222	1.9479	30.7844	0.0209213
ARO:3001328	mdfA	Multidrug efflux pump in E. coli. This multidrug efflux system was originally identified as the Cmr/CmlA chloramphenicol exporter.	major facilitator superfamily (MFS) antibiotic efflux pump	benzalkonium chloride;rhodamine;tetracycline antibiotic	Multidrug	antibiotic efflux	0.0588411	0.0303112	0.0668528	0.131074	0.750442	0.592297	0.164122	2.34443	16.7098	0.0717698	0.0425329	0.962823	0.953791	13.4154	0.0209213
ARO:3003962	farB	farB is the cytoplasmic transporter protein that is part of the farAB efflux pump. farB corresponds to 3 loci in Pseudomonas aeruginosa PAO1 and 3 loci in Pseudomonas aeruginosa LESB58.	major facilitator superfamily (MFS) antibiotic efflux pump	antibacterial free fatty acids	Multidrug	antibiotic efflux	0.107007	0.773783	0.0266762	0.0523024	0	0	0	0	2.48993	0.239942	0.357467	0	0	0	0.0138744
ARO:3000768	abeS	AbeS in an efflux pump of the SMR family of transporters found in Acinetobacter baumannii.	small multidrug resistance (SMR) antibiotic efflux pump	aminocoumarin antibiotic;macrolide antibiotic	Multidrug	antibiotic efflux	19.6005	2.29065	30.23	16.2212	1.77895	0.956117	6.87995	1.05031	110.516	17.0856	11.5288	2.66633	2.83304	0.156057	0.0433081
ARO:3002817	carA	carA is an ABC-F subfamily protein involved in macrolide resistance. It is found in Streptomyces thermotolerans	ABC-F ATP-binding cassette ribosomal protection protein	lincosamide antibiotic;macrolide antibiotic;oxazolidinone antibiotic;phenicol antibiotic;pleuromutilin antibiotic;streptogramin antibiotic;tetracycline antibiotic	Multidrug	antibiotic target protection	100.569	136.994	123.629	90.4123	151.727	141.849	151.456	145.994	2345.49	112.901	21.2399	147.757	4.74187	1.30872	0.0209213
ARO:3003749	salA	salA is an ABC-F subfamily protein gene isolated from the chromosome of Staphylococcus sciuri conferring resistance to lincosamides and streptogramins.	ABC-F ATP-binding cassette ribosomal protection protein	lincosamide antibiotic;macrolide antibiotic;oxazolidinone antibiotic;phenicol antibiotic;pleuromutilin antibiotic;streptogramin antibiotic;tetracycline antibiotic	Multidrug	antibiotic target protection	26.6827	48.2196	54.6368	28.202	121.421	77.1446	103.45	71.8897	911.161	39.4353	14.1075	93.4764	23.1883	2.37037	0.0209213
ARO:3002832	vgaD	vgaD is an ABC-F subfamily protein expressed in Enterococcus faecium that confers resistance to streptogramin A antibiotics and related compounds. It is associated with plasmid DNA.	ABC-F ATP-binding cassette ribosomal protection protein	lincosamide antibiotic;macrolide antibiotic;oxazolidinone antibiotic;phenicol antibiotic;pleuromutilin antibiotic;streptogramin antibiotic;tetracycline antibiotic	Multidrug	antibiotic target protection	19.6827	15.9904	27.173	24.0894	100.735	61.6656	88.4108	43.6456	736.683	21.7339	4.91013	73.6143	25.79	3.38708	0.0209213
ARO:3002829	vgaA	vgaA is an ABC-F subfamily protein expressed in staphylococci that confers resistance to streptogramin A antibiotics and related compounds. It is associated with plasmid DNA.	ABC-F ATP-binding cassette ribosomal protection protein	lincosamide antibiotic;macrolide antibiotic;oxazolidinone antibiotic;phenicol antibiotic;pleuromutilin antibiotic;streptogramin antibiotic;tetracycline antibiotic	Multidrug	antibiotic target protection	1.75819	2.47797	1.12004	0	0	0.675067	0.263493	0.0233965	12.105	1.33905	1.05101	0.240489	0.313237	0.179597	0.029401
ARO:3003206	lsaE	lsaE is an ABC-F subfamily protein found in porcine MRSA isolates. It confers resistance to pleuromutilin, lincosamide, and streptogramin A	ABC-F ATP-binding cassette ribosomal protection protein	lincosamide antibiotic;macrolide antibiotic;oxazolidinone antibiotic;phenicol antibiotic;pleuromutilin antibiotic;streptogramin antibiotic;tetracycline antibiotic	Multidrug	antibiotic target protection	0.217871	0	0.371304	0.242664	0	0	0	0	0.831839	0.20796	0.15409	0	0	0	0.0472209
ARO:3003980	tetA(58)	TetA(58) is a Tetracycline efflux pump described in Paenibacillus sp. LC231, a strain of Paenibacillus isolated from Lechuguilla Cave, NM, USA. Described by Pawlowski et al. 2016.	major facilitator superfamily (MFS) antibiotic efflux pump	tetracycline antibiotic	Tetracycline	antibiotic efflux	1189.76	1185.93	1264.44	1152.56	1810.59	1555.52	1194.29	1569.18	23281.5	1198.17	47.2342	1532.4	254.029	1.27894	0.0433081
ARO:3004032	tetA(46)	tetA(46) is a subunit of tetAB(46), a heterodimeric ABC transporter, that is required for conferring tetracycline resistance in Streptococcus australis isolated from the oral cavity.	ATP-binding cassette (ABC) antibiotic efflux pump	tetracycline antibiotic	Tetracycline	antibiotic efflux	333.245	253.381	332.324	321.464	658.333	493.481	434.534	585.447	6401.48	310.103	38.1913	542.949	98.8609	1.75086	0.0209213
ARO:3004033	tetB(46)	tetB(46) is a subunit of tetAB(46), a heterodimeric ABC transporter, that is required for conferring tetracycline resistance in Streptococcus australis isolated from the oral cavity.	ATP-binding cassette (ABC) antibiotic efflux pump	tetracycline antibiotic	Tetracycline	antibiotic efflux	110.213	136.989	141.155	107.855	365.724	253.64	175.793	289.758	3198.05	124.053	17.4523	271.229	78.9303	2.1864	0.0209213
ARO:3000193	tetT	Tet(T) is a ribosomal protection protein of streptococci. It is similar to Tet(Q).	tetracycline-resistant ribosomal protection protein	tetracycline antibiotic	Tetracycline	antibiotic target protection	175.296	201.411	208.023	176.896	249.78	260.123	212.957	236.676	3648.55	190.407	16.7559	239.884	20.3545	1.25985	0.0209213
ARO:3002891	otr(A)	otr(A) is an oxytetracycline resistance ribosomal protection protein found in Streptomyces rimosus	tetracycline-resistant ribosomal protection protein	tetracycline antibiotic	Tetracycline	antibiotic target protection	209.85	133.935	148.998	187.086	316.58	231.308	203.386	222.333	3157.38	169.967	34.7452	243.402	50.1543	1.43205	0.0433081
ARO:3000194	tetW	TetW is a ribosomal protection protein. It is associated with both conjugative and non conjugative DNA and has been found strains of Clostridioides difficile.	tetracycline-resistant ribosomal protection protein	tetracycline antibiotic	Tetracycline	antibiotic target protection	39.441	53.1735	36.5429	32.8325	303.066	75.5812	162.435	66.6989	1365.83	40.4975	8.87297	151.945	109.614	3.75197	0.0209213
ARO:3000186	tetM	TetM is a ribosomal protection protein that confers tetracycline resistance. It is found on transposable DNA elements and its horizontal transfer between bacterial species has been documented.	tetracycline-resistant ribosomal protection protein	tetracycline antibiotic	Tetracycline	antibiotic target protection	41.8672	43.5279	44.9821	40.3179	131.895	71.5296	69.5514	59.5571	958.873	42.6738	2.02144	83.1334	32.9276	1.94811	0.0209213
ARO:3000181	tet(V)	TetV is a tetracycline efflux protein that has been found in Mycolicibacterium smegmatis and Mycolicibacterium fortuitum.	major facilitator superfamily (MFS) antibiotic efflux pump	tetracycline antibiotic	Tetracycline	antibiotic efflux	4.21989	5.78844	4.49595	3.05589	0.361432	2.08379	0.16254	0.537117	94.7657	4.39004	1.12185	0.786219	0.878474	0.179091	0.0209213
ARO:3002893	tcr3	tcr3 is a tetracycline efflux pump that confers self-resistance to Kitasatospora aureofaciens	major facilitator superfamily (MFS) antibiotic efflux pump	tetracycline antibiotic	Tetracycline	antibiotic efflux	0.276196	1.88361	0.847168	0.566134	2.84201	2.90583	2.29862	6.37213	41.5894	0.893278	0.700168	3.60465	1.865	4.0353	0.0209213
ARO:3000569	tet(41)	Tet41 is a tetracycline efflux pump found in Serratia, a Gram-negative bacterium. It is related to Acinetobacter Tet(39).	major facilitator superfamily (MFS) antibiotic efflux pump	tetracycline antibiotic	Tetracycline	antibiotic efflux	2.77751	4.77303	1.82073	3.16785	0.787358	1.58758	0	2.08755	27.4235	3.13478	1.23008	1.11562	0.91647	0.355885	0.0433081
ARO:3000566	tet(39)	Tet39 is a tetracycline efflux pump found in Gram-negative bacteria, including Brevundimonas, Stenotrophomonas, Enterobacter, Alcaligenes, Acinetobacter, and Providencia.	major facilitator superfamily (MFS) antibiotic efflux pump	tetracycline antibiotic	Tetracycline	antibiotic efflux	2.17307	1.72559	1.29214	2.52247	0.340857	0.0648829	0.708269	0.7412	16.8671	1.92832	0.535023	0.463802	0.321956	0.240522	0.0209213
ARO:3000174	tet(G)	TetG is a tetracycline efflux protein found in Gram-negative bacteria. The encoding gene is found in both chromosomal and plasmid DNA where it is frequently linked to the floR, sul1, and cmlA9 genes which encode proteins that can confer florfenicol/chloramphenicol, sulfamethoxazole, and chloramphenicol resistance, respectively.	major facilitator superfamily (MFS) antibiotic efflux pump	tetracycline antibiotic	Tetracycline	antibiotic efflux	0.0895692	0.461404	0.305294	0.0997619	0	0	0	0	1.63378	0.239007	0.178489	0	0	0	0.0138744
ARO:3002854	dfrA1	dfrA1 is an integron-encoded dihydrofolate reductase	trimethoprim resistant dihydrofolate reductase dfr	diaminopyrimidine antibiotic	Diaminopyrimidine	antibiotic target replacement	0	0	0	0	0.322543	0.167481	0	0.403704	0.893728	0	0	0.223432	0.178301	#DIV/0!	0.0472209
ARO:3003018	dfrA22	dfrA22 is an integron-encoded dihydrofolate reductase found in Salmonella enterica	trimethoprim resistant dihydrofolate reductase dfr	diaminopyrimidine antibiotic	Diaminopyrimidine	antibiotic target replacement	2.09252	7.28272	4.85988	1.3745	0.751578	0.725796	0.652231	0.663596	61.0945	3.9024	2.70858	0.6983	0.0480322	0.178941	0.0209213
ARO:3002866	dfrD	dfrD is a plasmid-encoded dihydrofolate reductase found in Listeria monocytogenes	trimethoprim resistant dihydrofolate reductase dfr	diaminopyrimidine antibiotic	Diaminopyrimidine	antibiotic target replacement	4.59824	4.44054	9.87803	6.35746	0.572072	2.48719	1.06997	2.36683	68.1277	6.31857	2.52704	1.62402	0.950508	0.257023	0.0209213
ARO:3002875	dfrE	dfrE is a chromosome-encoded dihydrofolate reductase found in Enterococcus faecalis	trimethoprim resistant dihydrofolate reductase dfr	diaminopyrimidine antibiotic	Diaminopyrimidine	antibiotic target replacement	19.9881	1.93707	9.12076	23.4525	193.427	93.3859	57.0509	112.024	969.575	13.6246	9.8989	113.972	57.6794	8.36516	0.0209213
ARO:3000822	pmrA	PmrA is a MFS-type efflux pump expressed in Streptococcus pneumoniae that confers low-level resistance to norfloxacin, ciprofloxacin, and acriflavine.	major facilitator superfamily (MFS) antibiotic efflux pump	fluoroquinolone antibiotic	Fluoroquinolone	antibiotic efflux	1.56368	0.122136	0.639771	2.91648	10.0156	8.86513	1.62172	9.90666	162.724	1.31052	1.22547	7.60229	4.02063	5.80099	0.0433081
ARO:3004379	QepA4	A plasmid-mediated quinolone efflux pump variant described in Escherichia coli. QepA4 confers resistance to quinolone and fluoroquinolone antibiotics by expulsion from the cell. Described by Manageiro et al. 2017.	major facilitator superfamily (MFS) antibiotic efflux pump	fluoroquinolone antibiotic	Fluoroquinolone	antibiotic efflux	3.41965	8.04693	4.56599	4.08446	0.652866	0.949548	0.265104	2.0989	43.7693	5.02926	2.06595	0.991605	0.789603	0.197167	0.0209213
ARO:3002787	QnrC	QnrC is a plasmid-mediated quinolone resistance protein found in Proteus mirabilis	quinolone resistance protein (qnr)	fluoroquinolone antibiotic	Fluoroquinolone	antibiotic target protection	2.01329	8.16889	2.00898	2.0961	0.566624	1.92965	1.77622	0.0684395	29.2962	3.57181	3.06498	1.08523	0.911654	0.303833	0.0209213
ARO:3002788	QnrD1	QnrD1 is a plasmid-mediated quinolone resistance protein found in Salmonella enterica	quinolone resistance protein (qnr)	fluoroquinolone antibiotic	Fluoroquinolone	antibiotic target protection	0.817805	1.68513	2.05742	1.04099	0	0.309476	0.0651732	0.29839	9.44883	1.40034	0.571936	0.16826	0.15897	0.120157	0.0433081
ARO:3004667	norA	NorA gene cloned from Staphylococcus aureus conferred relatively high resistance to hydrophilic quinolones such as norfloxacin, enoxacin, ofloxacin, and ciprofloxacin in S. aureus and Escherichia coli. Had low or no resistance at all to hydrophobic ones such as nalidixic acid, oxolinic acid, and sparfloxacin in S. aureus and Escherichia coli.	major facilitator superfamily (MFS) antibiotic efflux pump	fluoroquinolone antibiotic	Fluoroquinolone	antibiotic efflux	0.516745	0.464196	0.387671	1.03599	9.70314	5.35089	28.8425	7.96087	64.1469	0.60115	0.294697	12.9644	10.7355	21.5659	0.0209213
ARO:3002685	catIII	catIII is a plasmid-encoded variant of the cat gene found in Shigella flexneri	chloramphenicol acetyltransferase (CAT)	phenicol antibiotic	Phenicol	antibiotic inactivation	33.7054	29.8587	33.7338	35.6717	5.5559	30.4613	8.30263	22.7747	300.411	33.2424	2.43633	16.7736	11.8457	0.504585	0.0433081
ARO:3002686	catP	catP is a transposon and chromosome-encoded variant of the cat gene found in Clostridium perfringens and Neisseria meningitidis	chloramphenicol acetyltransferase (CAT)	phenicol antibiotic	Phenicol	antibiotic inactivation	13.3471	13.1807	13.3136	13.5069	8.05536	4.82223	7.60281	7.89955	169.095	13.3371	0.134088	7.09499	1.52675	0.531975	0.0209213
ARO:3004460	Vibrio anguillarum chloramphenicol acetyltransferase	A chloramphenicol resistance determinant described in a Vibrio anguillarum plasmid sequence	chloramphenicol acetyltransferase (CAT)	phenicol antibiotic	Phenicol	antibiotic inactivation	5.68889	3.54968	5.07751	5.92269	1.27759	4.90248	2.78508	0.891735	73.5604	5.05969	1.06788	2.46422	1.81924	0.487029	0.0433081
ARO:3004454	Campylobacter coli chloramphenicol acetyltransferase	A chloramphenicol resistance determinant described in Campylobacter coli.	chloramphenicol acetyltransferase (CAT)	phenicol antibiotic	Phenicol	antibiotic inactivation	1.89656	6.55224	4.3272	2.34669	0.885515	1.0043	0.996509	1.56737	43.2184	3.78067	2.1281	1.11342	0.307457	0.294504	0.0209213
ARO:3002702	cmrA	cmrA is a transposon-encoded chloramphenicol exporter that is found in Rhodococcus rhodochrous	major facilitator superfamily (MFS) antibiotic efflux pump	phenicol antibiotic	Phenicol	antibiotic efflux	0.64194	0.147257	0.298657	0.584867	2.78473	0.612368	0.841705	2.92993	24.4751	0.41818	0.234903	1.79218	1.23491	4.28567	0.0433081
ARO:3002987	bcrA	bcrA is an ABC transporter found in Bacillus licheniformis that confers bacitracin resistance	ATP-binding cassette (ABC) antibiotic efflux pump	peptide antibiotic	Peptide	antibiotic efflux	1667.64	1625.16	1690.23	1660.36	2315.29	1931.28	2085.45	1854.18	32016.6	1660.85	26.977	2046.55	203.329	1.23223	0.0209213
ARO:3004332	MCR-5.1	MCR-5 is a transposon-associated phosphoethanolamine transferase gene, identified in Salmonella Paratyphi B dTa+ (d-tartrate fermenting Salmonella enterica subsp. enterica serovar Paratyphi B) isolates from food-producing animals. The isolates were collected between 2011 and 2013, and retrieved from the German National Reference Laboratory for Salmonella. MCR-5 confers resistance to collistin thr…	MCR phosphoethanolamine transferase	peptide antibiotic	Peptide	antibiotic target alteration	4.68324	12.5287	6.38901	5.65718	1.18044	2.21365	2.89567	3.71705	67.3033	7.31453	3.54564	2.5017	1.07409	0.342018	0.0209213
ARO:3004698	MCR-5.2	A plasmid-mediated MCR-5 variant from Escheichia coli which confers resistance to colistin antibiotics.	MCR phosphoethanolamine transferase	peptide antibiotic	Peptide	antibiotic target alteration	10.6698	12.8283	11.3086	13.338	2.80119	5.18114	1.32922	4.9856	108.193	12.0362	1.25412	3.57429	1.84497	0.296962	0.0209213
ARO:3004684	MCR-9.1	A mobilized and plasmid-mediated colistin resistance gene and phosphoethanolamine transferase identified from a Salmonella enterica isolate	MCR phosphoethanolamine transferase	peptide antibiotic	Peptide	antibiotic target alteration	0.881578	1.88327	2.19152	1.40284	4.56341	6.97514	26.4668	9.5613	85.1293	1.5898	0.572925	11.8917	9.92875	7.47996	0.0209213
ARO:3002895	SAT-2	SAT-2 is a plasmid-mediated streptothricin acetyltransferase, which confers resistance to streptothricin, a nucleoside antibiotic. Originally described from an E. coli plasmid sequence by Heim et al., 1989.	streptothricin acetyltransferase (SAT)	nucleoside antibiotic	Nucleoside	antibiotic inactivation	0.204946	0.0703836	0.931406	0	0	0	0	0	4.46217	0.301684	0.428338	0	0	0	0.0472209
ARO:3002897	SAT-4	SAT-4 is a plasmid-mediated streptothricin acetyltransferase and streptothricin (a nucleoside antibiotic) resistant determinant. Originally described from a Campylobacter coli BE/G4 plasmid gene sequence by Jacob et al, 1994.	streptothricin acetyltransferase (SAT)	nucleoside antibiotic	Nucleoside	antibiotic inactivation	5.94195	10.7264	11.0027	4.1656	0.825731	2.27847	1.37413	0.503199	97.051	7.95917	3.4342	1.24538	0.776916	0.156471	0.0209213
ARO:3004699	sta	Streptothricin acetyltransferase gene (STAT gene) that confers streptothricin resistance on Escherichia coli and Bacillus subtilis.	streptothricin acetyltransferase (SAT)	nucleoside antibiotic	Nucleoside	antibiotic inactivation	0.300418	0.556624	0.170661	0.167303	0.624897	0	0.335176	1.54943	21.4341	0.298752	0.182745	0.627375	0.665624	2.09999	0.0433081
ARO:3003730	ileS	Bifidobacteria have an intrinsically resistant form of ileS (isoleucyl-tRNA synthetase) that confers resistance to mupirocin.	antibiotic-resistant isoleucyl-tRNA synthetase (ileS)	mupirocin	Mupirocin	antibiotic target alteration	28.5303	37.9519	30.0863	31.4745	15.7368	20.1714	9.4501	23.5121	363.332	32.0107	4.13931	17.2176	6.07926	0.537869	0.0209213
ARO:3000521	mupA	An alternative isoleucyl-tRNA synthetase conferring resistance to mupirocin.	antibiotic-resistant isoleucyl-tRNA synthetase (ileS)	mupirocin	Mupirocin	antibiotic target alteration	483.11	305.408	361.425	458.277	635.575	488.644	487.616	482.937	7383.44	402.055	83.1108	523.693	74.6292	1.30254	0.0433081
ARO:3002846	arr-1	arr-1 is a chromosome-encoded ribosyltransferase found in Mycolicibacterium smegmatis	rifampin ADP-ribosyltransferase (Arr)	rifamycin antibiotic	Rifamycin	antibiotic inactivation	13.5253	5.42638	4.26221	9.84416	1.63283	1.39115	1.13654	1.21142	97.219	8.26451	4.25224	1.34299	0.220802	0.1625	0.0209213
ARO:3003992	rphB	rphB is a rifampin phosphotransferase protein found in Paenibacillus sp. LC231, a strain of Paenibacillus isolated from Lechuguilla Cave, NM, USA. Confers resistance to rifamycin antibiotics, specifically rifampin, through rifampin inactivation. Described by Pawlowski et al. 2016.	rifampin phosphotransferase	rifamycin antibiotic	Rifamycin	antibiotic inactivation	9.89147	8.02648	5.62674	10.4833	23.4211	14.7399	17.4397	13.2534	233.402	8.50701	2.18704	17.2135	4.48652	2.02345	0.0209213
ARO:3004361	sul4	sul4 is a dihydropteroate synthase gene and mobile sulfonamide resistance gene shown to confer resistance when expressed in E. coli.	sulfonamide resistant sul	sulfonamide antibiotic	Sulfonamide	antibiotic target replacement	220.342	164.436	171.131	197.832	270.858	255.904	261.949	272.617	3632.74	188.435	25.7017	265.332	7.83014	1.40808	0.0209213
ARO:3003318	parY mutant	point mutation on the Streptomyces rishiriensis parY resulting in aminocoumarin resistance	aminocoumarin resistant parY	aminocoumarin antibiotic	Aminocoumarin	antibiotic target alteration	654.328	565.214	575.981	622.115	824.435	685.308	906.514	693.06	10330.8	604.409	41.4321	777.329	107.203	1.2861	0.0209213
ARO:3003682	OpmH	OpmH is an outer membrane efflux protein required for triclosan-specific efflux pump function.	resistance-nodulation-cell division (RND) antibiotic efflux pump	triclosan	Triclosan	antibiotic efflux	2.59218	4.98626	4.05776	2.8413	2.23009	2.23274	2.50593	2.13968	43.2617	3.61937	1.11372	2.27711	0.158559	0.629145	0.0209213

## Sheet: S3
Table S3 Differential antibiotic resistance genes in type 2 diabetic patients.
							Sample name	NLF001	NLF002	NLF005	NLF006	NLF007	NLF008	NLF009	NLF010	NLF011	NLF012	NLF013	NLF014	NLF015	NLM001	NLM002	NLM003	NLM004	NLM005	NLM006	NLM007	NLM008	NLM009	NLM010	NLM015	NLM016	NLM017	NLM021	NLM022	NLM023	NLM024	NLM025	NLM026	NLM027	NLM028	NLM029	NLM031	NLM032	NOF001	NOF002	NOF004	NOF005	NOF006
Accession	Name	CARD Short Name	Description	AMR Gene Family	Antibiotic_class	Drug Class	Resistance Mechanism	Control1	Control2	Control3	Control4	Control5	Control6	Control7	Control8	Control9	Control10	Control11	Control12	Control13	Control14	Control15	Control16	Control17	Control18	Control19	Control20	Control21	Control22	Control23	Control24	Control25	Control26	Control27	Control28	Control29	Control30	Control31	Control32	Control33	Control34	Control35	Control36	Control37	Control38	Control39	Control40	Control41	Control42
3004832	Neisseria gonorrhoeae PBP2 conferring resistance to beta-lactam antibiotics	Ngon_PBP2_BLA	PBP2 is a penicillin-binding protein and beta-lactam resistance enzyme encoded by the penA gene, due to mutations can cause resistance to various drugs such as Penicillin and Ceftriaxone.	Penicillin-binding protein mutations conferring resistance to beta-lactam antibiotics	Beta-lactam	cephalosporin; cephamycin; penam	antibiotic target alteration	0.000108686	0.00011441	0.000152548	0.000291502	0.000138578	0.000126992	9.63295e-05	0.000123212	0.000148654	0.000156616	0.000172357	9.42918e-05	0.000114417	0.000156049	0.000376789	0.000110302	0.000183504	0.000134739	0.000171763	0.000125555	0.000171934	0.000266729	0.000117778	0.00015748	0.000263493	7.03305e-05	0.000171694	0.000159226	9.74815e-05	0.000338571	0.000166427	0.000154752	0.000110361	0.000148082	0.000125417	0.000158262	0.000138587	0.000112463	0.000126602	9.26755e-05	0.000128325	7.64076e-05
3003041	Streptococcus pneumoniae PBP1a conferring resistance to amoxicillin	Spne_PBP1a_AMX	PBP1a is a penicillin-binding protein found in Streptococcus pneumoniae.	Penicillin-binding protein mutations conferring resistance to beta-lactam antibiotics	Beta-lactam	cephalosporin; cephamycin; penam	antibiotic target alteration	1.394e-07	1.5383e-06	0	9.65e-08	4.28e-08	0	1.493e-07	4.09e-08	3.3816e-06	1.916e-07	2.89e-07	5.241e-07	5.41e-08	6.56e-07	2.6604e-06	0	1.1255e-06	1.058e-06	4.998e-07	5.996e-07	1.3422e-06	6.721e-07	1.1254e-06	4.893e-07	0	0	3.22e-07	3.155e-07	4.461e-07	0	0	4.61e-08	3.86137e-05	9.788e-07	3.199e-07	2.534e-07	3.5854e-06	1.748e-07	5.946e-07	2.472e-07	6.682e-07	1.215e-07
3003042	Streptococcus pneumoniae PBP2b conferring resistance to amoxicillin	Spne_PBP2b_AMX	PBP2b is a penicillin-binding protein found in Streptococcus pneumoniae.	Penicillin-binding protein mutations conferring resistance to beta-lactam antibiotics	Beta-lactam	cephalosporin; cephamycin; penam	antibiotic target alteration	1.8083e-06	7.332e-07	7.1869e-06	4.3554e-06	6.1962e-06	2.1362e-06	9.765e-07	8.619e-07	5.573e-07	1.6213e-06	8.3298e-06	1.987e-06	1.8259e-06	2.8648e-06	2.8513e-06	1.82e-06	6.0692e-06	2.2523e-06	3.2366e-06	8.576e-07	7.462e-07	1.11572e-05	2.5579e-06	3.5138e-06	1.513e-07	2.5331e-06	1.51772e-05	5.0333e-06	7.187e-07	4.229e-07	2.2344e-06	2.54654e-05	7.67716e-05	3.808e-07	1.6687e-06	3.1638e-06	1.88085e-05	2.92707e-05	9.9432e-06	1.25765e-05	7.7048e-06	1.439e-07
3000464	Neisseria gonorrhoeae porin PIB (por)	Ngon_porin	Mutant forms of the porin Por result in reduced permeability to antibiotics, particularly tetracyclines and beta-lactams.	General Bacterial Porin with reduced permeability to beta-lactams	Beta-lactam	monobactam; carbapenem; cephalosporin; cephamycin; penam; tetracycline antibiotic; penem	reduced permeability to antibiotic	0	0	0	0	0	0	0	0	0	0	0	0	0	0	0	0	0	0	0	0	0	0	0	0	0	0	0	0	0	0	0	0	0	0	0	0	0	0	0	0	0	0
3003817	Acinetobacter baumannii gyrA conferring resistance to fluoroquinolones	Abau_gyrA_FLO	Mutations in the A subunit of DNA gyrase reduce its affinity for fluoroquinolones, thereby conferring resistance.	fluoroquinolone resistant gyrA	Fluoroquinolone	fluoroquinolone antibiotic	antibiotic target alteration	0	0	0	0	0	0	0	0	0	0	0	0	0	0	0	0	0	0	0	0	0	0	0	0	0	0	0	0	0	0	0	0	0	0	0	0	0	0	0	0	0	0
3004860	Burkholderia dolosa gyrA conferring resistance to fluoroquinolones	Bdol_gyrA_FLO	Point mutations in Burkholderia gyrA that confer resistance to ciprofloxacin, a fluoroquinolone antibiotic.	fluoroquinolone resistant gyrA	Fluoroquinolone	fluoroquinolone antibiotic	antibiotic target alteration	0	0	0	0	0	0	0	0	0	0	0	0	0	0	0	0	0	0	0	0	0	0	0	0	0	0	0	0	0	0	0	0	0	0	0	0	0	0	0	0	0	0
3003974	Cutibacterium acnes gyrA conferring resistance to fluoroquinolones	Cacn_gyrA_FLO	Point mutations in Cutibacterium acnes gyrA protein known to confer resistance to fluoroquinolone antibiotics.	fluoroquinolone resistant gyrA	Fluoroquinolone	fluoroquinolone antibiotic	antibiotic target alteration	3.938e-07	2.305e-07	4.101e-07	9.034e-07	1.2282e-06	0	8.409e-07	3.913e-07	2.152e-07	4.353e-07	4.533e-07	1.276e-06	0	7.964e-07	2.89e-07	1.287e-07	1.31e-07	6.401e-07	1.89e-07	0	3.934e-07	4.885e-07	2.8379e-06	2.397e-07	0	1.297e-07	0	2.5508e-06	0	0	8.634e-07	3.625e-07	2.2862e-06	3.9121e-06	1.4499e-06	1.6822e-06	3.2079e-06	2.2803e-06	1.0284e-06	2.6476e-06	3.894e-07	1.219e-07
3003294	Escherichia coli gyrA conferring resistance to fluoroquinolones	Ecol_gyrA_FLO	Point mutation of Escherichia coli gyrA resulted in the lowered affinity between fluoroquinolones and gyrA. Thus, conferring resistance.	fluoroquinolone resistant gyrA	Fluoroquinolone	fluoroquinolone antibiotic	antibiotic target alteration	4.9084e-06	4.0334e-06	6.2908e-06	8.3603e-06	4.407e-06	7.1358e-06	6.6412e-06	4.9145e-06	1.22471e-05	5.8909e-06	9.9089e-06	1.36595e-05	5.395e-06	3.6786e-06	9.26e-06	5.3835e-06	8.5655e-06	6.1959e-06	1.27191e-05	7.4671e-06	4.9288e-06	2.225e-06	8.5776e-06	4.1876e-06	2.1099e-06	8.1687e-06	5.7105e-06	7.4191e-06	9.5951e-06	2.8221e-06	1.4853e-06	9.7883e-06	3.2472e-05	3.5161e-06	6.5725e-06	1.07518e-05	2.0166e-05	6.1647e-06	1.31311e-05	1.13001e-05	6.2219e-06	1.65621e-05
3003924	Haemophilus parainfluenzae gyrA conferring resistance to fluoroquinolones	Hpin_gyrA_FLO	Point mutation of Haemophilus parainfluenzae gyrA resulted in the lowered affinity between fluoroquinolones and GyrA. Thus, conferring resistance. Both Ser and Tyr are hydrophilic amino acids, however Tyr has an additional bulky hydrophobic group which could affect the interaction between the DNA gyrase with quinolones.	fluoroquinolone resistant gyrA	Fluoroquinolone	fluoroquinolone antibiotic	antibiotic target alteration	1.341e-07	3.555e-07	9.087e-07	5.144e-07	7.63e-08	4.4e-08	1.432e-07	5.859e-07	8.02e-08	0	9.319e-07	0	0	7.571e-07	3.283e-07	0	2.8345e-06	7.95e-08	5.198e-07	3.6351e-06	0	9.354e-07	2.92e-08	3.7e-08	0	7.66e-08	1.307e-07	5.789e-07	2.376e-07	2.288e-07	3.75e-08	9.62e-08	3.8918e-06	0	3.19e-08	1.377e-07	9.689e-07	0	1.835e-07	8.17e-08	6.01e-08	0
3004631	Mycoplasma genitalium gyrA mutation confers resistance to fluoroquinolones	Mgen_gyrA_FLO	Mycoplasma Genitalium GyrA mutations confers resistance to fluoroquinolones such as Moxifloxacin.	fluoroquinolone resistant gyrA	Fluoroquinolone	fluoroquinolone antibiotic	antibiotic target alteration	0	0	0	0	0	0	0	0	0	0	0	0	0	0	0	0	0	0	0	0	0	0	0	0	0	0	0	0	0	0	0	0	0	0	0	0	0	0	0	0	0	0
3003298	Mycobacterium leprae gyrA conferring resistance to fluoroquinolones	Mlep_gyrA_FLO	Point mutation of Mycobacterium leprae gyrA resulted in the lowered affinity between fluoroquinolones and gyrA. Thus, conferring resistance.	fluoroquinolone resistant gyrA	Fluoroquinolone	fluoroquinolone antibiotic	antibiotic target alteration	0	0	0	0	0	0	0	0	0	0	0	0	0	2.056e-06	0	0	0	0	0	0	0	0	0	0	0	0	0	2.058e-07	0	0	0	0	0	0	2.005e-07	0	0	0	0	2.563e-07	0	0
3003928	Neisseria gonorrhoeae gyrA conferring resistance to fluoroquinolones	Ngon_gyrA_FLO	Point mutation in Neisseria gonorrhoeae DNA gyrase subunit A. Decreases affinity between fluoroquinolone antibiotic molecule and gyrA, thereby conferring resistance to fluoroquinolone.	fluoroquinolone resistant gyrA	Fluoroquinolone	fluoroquinolone antibiotic	antibiotic target alteration	5.12e-07	0	1.777e-07	0	3.548e-07	0	0	0	0	1.886e-07	0	0	0	4.602e-07	0	0	5.706e-07	0	0	0	3.409e-07	0	0	0	0	0	0	0	0	0	2.7599e-06	1.911e-07	0	0	0	2.7336e-06	0	4.941e-07	0	0	0	1.927e-07
3003684	Pseudomonas aeruginosa gyrA conferring resistance to fluoroquinolones	Paer_gyrA_FLO	Point mutation of Pseudomonas aeruginosa gyrA resulted in the lowered affinity between fluoroquinolones and gyrA. Thus, conferring resistance.	fluoroquinolone resistant gyrA	Fluoroquinolone	fluoroquinolone antibiotic	antibiotic target alteration	0	0	0	0	0	0	0	0	0	0	0	0	0	0	0	0	0	0	0	0	0	0	0	0	0	0	0	0	0	0	0	0	0	0	0	0	0	0	0	0	0	0
3003940	Shigella flexneri gyrA conferring resistance to fluoroquinolones	Sfle_gyrA_FLO	Point mutations in Shigella flexneri gyrA observed to confer resistance to fluoroquinolone antibiotics.	fluoroquinolone resistant gyrA	Fluoroquinolone	fluoroquinolone antibiotic	antibiotic target alteration	1.073e-07	0	0	1.641e-07	1.115e-07	0	2.291e-07	1.066e-07	0	0	0	0	0	1.447e-07	0	0	0	0	0	0	0	0	0	0	0	0	0	0	0	0	0	1.201e-07	0	0	0	0	7.386e-07	0	0	0	0	0
3004562	Clostridioides difficile gyrB conferring resistance to fluoroquinolones	Cdif_gyrB_FLO	Point mutations in gyrB of Clostridioides difficile conferring resistance to fluoroquinolone antibiotics.	fluoroquinolone resistant gyrB	Fluoroquinolone	fluoroquinolone antibiotic	antibiotic target alteration	0.000446333	0.000467868	0.000487344	0.000524252	0.000512703	0.000545463	0.000415299	0.000422386	0.000419451	0.000501473	0.000499918	0.000409513	0.00056585	0.000538049	0.000692261	0.000427019	0.000507879	0.000412616	0.000491478	0.000583225	0.000421505	0.000668508	0.000460543	0.00041102	0.000623095	0.000404037	0.000526694	0.000543715	0.000387687	0.00074641	0.000539545	0.000468528	0.000456473	0.000508448	0.000472268	0.000479027	0.000503676	0.000494257	0.000411661	0.000388616	0.000498808	0.000406615
3003304	Mycobacterium leprae gyrB conferring resistance to fluoroquinolones	Mlep_gyrB_FLO	Point mutation in Mycobacterium leprae gyrB resulting in fluoroquinolone resistance.	fluoroquinolone resistant gyrB	Fluoroquinolone	fluoroquinolone antibiotic	antibiotic target alteration	5.9688e-06	8.2242e-06	7.2083e-06	7.3369e-06	1.30842e-05	5.2069e-06	1.54181e-05	1.5519e-06	2.8633e-06	1.23841e-05	7.6422e-06	1.6628e-06	5.0568e-06	4.9864e-06	4.6496e-06	0	6.786e-06	7.2122e-06	4.6865e-06	2.18554e-05	9.1088e-06	1.09611e-05	1.35187e-05	5.2048e-06	3.6801e-06	9.95e-08	9.3887e-06	1.1222e-05	2.6289e-06	2.0818e-06	3.4248e-06	8.6607e-06	3.778e-07	2.09602e-05	1.06879e-05	1.11484e-05	1.08274e-05	5.7727e-06	9.276e-06	6.0137e-06	1.43416e-05	2.9627e-06
3003459	Mycobacterium tuberculosis gyrB mutant conferring resistance to fluoroquinolones	Mtub_gyrB_FLO	Point mutation in Mycobacterium tuberculosis gyrB resulting in fluoroquinolone resistance.	fluoroquinolone resistant gyrB	Fluoroquinolone	fluoroquinolone antibiotic	antibiotic target alteration	2.33256e-05	1.71853e-05	2.76302e-05	1.16781e-05	2.52544e-05	2.36665e-05	1.42883e-05	9.8913e-06	1.35638e-05	2.3735e-05	1.54944e-05	8.7425e-06	3.41234e-05	1.20876e-05	6.2204e-06	7.5175e-06	2.87798e-05	9.655e-06	1.32197e-05	2.1862e-05	8.9437e-06	1.43266e-05	2.65787e-05	2.29782e-05	8.6671e-06	3.8305e-06	3.11518e-05	3.38193e-05	3.05154e-05	1.89085e-05	1.49264e-05	4.64071e-05	5.04209e-05	1.89476e-05	2.82917e-05	3.75491e-05	4.09598e-05	1.31593e-05	1.86399e-05	1.20037e-05	1.6048e-05	1.02102e-05
3003307	Salmonella serovars gyrB conferring resistance to fluoroquinolones	Sser_gyrB_FLO	Point mutation in Salmonella serovars resulting in fluoroquinolone resistance.	fluoroquinolone resistant gyrB	Fluoroquinolone	fluoroquinolone antibiotic	antibiotic target alteration	0	0	0	0	0	0	0	0	0	0	0	0	0	0	0	0	0	0	0	0	0	0	0	0	0	0	0	0	0	0	0	0	0	0	0	0	0	0	0	0	0	0
3003305	Ureaplasma urealyticum gyrB conferring resistance to fluoroquinolones	Uure_gyrB_FLO	Point mutation in Ureaplasma urealyticum resulting in fluoroquinolone resistance.	fluoroquinolone resistant gyrB	Fluoroquinolone	fluoroquinolone antibiotic	antibiotic target alteration	2.59884e-05	1.91256e-05	5.3526e-06	7.0862e-06	5.0154e-06	2.02077e-05	1.37618e-05	1.12064e-05	1.9885e-06	4.5161e-06	1.3051e-06	5.1985e-06	2.10457e-05	2.5893e-06	4.934e-07	1.06061e-05	1.6264e-06	3.956e-06	3.2053e-06	2.486e-06	3.6253e-06	6.787e-07	1.35044e-05	2.5348e-06	1.02225e-05	3.8891e-06	5.8705e-06	4.75e-06	1.932e-05	2.3184e-06	1.4171e-06	2.9675e-06	1.08e-07	1.12999e-05	4.7294e-06	7.3644e-06	4.2205e-06	2.9939e-06	1.34055e-05	4.3201e-06	2.5813e-06	1.55631e-05
3003308	Escherichia coli parC conferring resistance to fluoroquinolones	Ecol_parC_FLO	Point mutation in Escherichia coli parC resulting in fluoroquinolone resistance.	fluoroquinolone resistant parC	Fluoroquinolone	fluoroquinolone antibiotic	antibiotic target alteration	0	0	2.248e-07	0	2.6817e-06	1.1058e-06	0	0	0	0	0	1.963e-07	1.964e-07	2.911e-07	1.4451e-06	2.574e-07	0	0	4.145e-07	4.561e-07	2.156e-07	0	2.074e-07	5.255e-07	0	1.422e-07	2.103e-07	1.1653e-06	0	1.6739e-06	0	0	0	3.946e-07	0	0	0	3.125e-07	2.032e-07	0	0	4.876e-07
3003925	Haemophilus parainfluenzae parC conferring resistance to fluoroquinolones	Hpin_parC_FLO	Point mutation of Haemophilus parainfluenzae parC resulted in the lowered affinity between fluoroquinolones and ParC. Thus, conferring resistance.	fluoroquinolone resistant parC	Fluoroquinolone	fluoroquinolone antibiotic	antibiotic target alteration	2.38e-08	1.116e-07	2.729e-07	1.093e-07	0	0	2.54e-08	2.604e-07	5.21e-08	0	1.92e-07	0	0	2.57e-07	9.57e-08	0	3.0074e-06	5.16e-08	1.601e-07	6.544e-07	0	7.98e-07	1.374e-07	0	0	0	1.161e-07	2.829e-07	0	1.232e-07	5.89e-08	2.67e-08	3.0014e-06	0	2.51e-08	0	1.6812e-06	0	1.122e-07	9.61e-08	0	0
3004630	Mycoplasma genitalium parC mutations confers resistance to Moxifloxacin	Mgen_parC_MXF	Mycoplasma genitalium exhibits multiple mutations in parC which confers resistance to Moxifloxacin.	fluoroquinolone resistant parC	Fluoroquinolone	fluoroquinolone antibiotic	antibiotic target alteration	0	0	4.056e-07	0	0	0	0	0	2.129e-07	0	6.726e-07	0	0	0	0	0	2.364e-07	0	0	0	0	0	0	2.1797e-06	0	0	3.795e-07	0	0	0	1.6849e-06	0	7.5226e-06	0	1.4341e-06	2.485e-07	0	3.369e-07	0	0	0	0
3003309	Ureaplasma urealyticum parC conferring resistance to fluoroquinolones	Uure_parC_FLO	Point mutation in Ureaplasma urealyticum parC resulting in fluoroquinolone resistance.	fluoroquinolone resistant parC	Fluoroquinolone	fluoroquinolone antibiotic	antibiotic target alteration	0	0	0	0	0	0	0	0	0	0	0	0	0	7.586e-07	0	0	5.1213e-06	0	0	0	0	0	0	0	1.148e-07	0	0	0	0	3.915e-07	3.8253e-05	7.27e-08	0	0	0	3.929e-07	0	2.506e-07	0	0	2.14e-08	0
3003929	Neisseria gonorrhoeae parC conferring resistance to fluoroquinolones	Ngon_parC_FLO	Point mutations in Neisseria gonorrhoeae parC protein that confer resistance to fluoroquinolone by reducing affinity to antibiotic binding site.	fluoroquinolone resistant parC	Fluoroquinolone	fluoroquinolone antibiotic	antibiotic target alteration	0	0	0	0	0	0	0	0	0	0	0	0	0	0	0	0	0	0	0	0	0	0	0	0	0	0	0	0	0	0	0	0	0	0	0	0	0	0	0	0	0	0
3003941	Shigella flexneri parC conferring resistance to fluoroquinolones	Sfle_parC_FLO	Point mutation in parC conferring resistance to fluoroquinolone antibiotics in Shigella flexneri,.	fluoroquinolone resistant parC	Fluoroquinolone	fluoroquinolone antibiotic	antibiotic target alteration	2.6282e-06	2.1443e-06	4.0455e-06	4.631e-06	1.67791e-05	1.1704e-06	1.782e-06	6.886e-07	5.0348e-06	6.4677e-06	1.7534e-06	1.332e-07	8.528e-07	2.5612e-06	0	6.757e-07	3.0365e-06	1.4823e-06	7.38e-07	2.623e-07	3.903e-07	3.7678e-06	3.985e-06	9.326e-07	1.307e-07	1.7732e-06	2.8767e-06	3.295e-06	5.898e-07	6.2e-08	2.8084e-06	1.27707e-05	4.172e-07	1.6165e-06	5.2085e-06	9.8994e-06	7.2305e-06	3.9134e-06	4.4129e-06	1.91287e-05	3.5473e-06	4.718e-07
3003310	Mycoplasma hominis parC conferring resistance to fluoroquinolones	Mhom_23S_FLO	Point mutation in Mycoplasma hominis parC resulting in fluoroquinolone resistance.	fluoroquinolone resistant parC	Fluoroquinolone	fluoroquinolone antibiotic	antibiotic target alteration	2.52275e-05	3.57986e-05	1.56002e-05	6.146e-06	1.4819e-05	6.20005e-05	2.75979e-05	3.20443e-05	1.22443e-05	2.23289e-05	1.63031e-05	2.67954e-05	3.16995e-05	7.1775e-06	5.7738e-06	4.73931e-05	6.0895e-06	3.55395e-05	3.1318e-05	3.75782e-05	1.42588e-05	7.4135e-06	3.10962e-05	1.45424e-05	3.5038e-06	3.7689e-05	2.76309e-05	9.5383e-06	4.95217e-05	1.77524e-05	1.07288e-05	1.46224e-05	3.85972e-05	2.85408e-05	2.07395e-05	1.06144e-05	1.56723e-05	4.1144e-05	3.95967e-05	2.62623e-05	2.83023e-05	3.15602e-05
3003316	Escherichia coli parE conferring resistance to fluoroquinolones	Ecol_parE_FLO	Point mutation in Escherichia coli parE resulting in fluoroquinolones resistance.	fluoroquinolone resistant parE	Fluoroquinolone	fluoroquinolone antibiotic	antibiotic target alteration	1.47418e-05	1.51366e-05	1.32604e-05	1.81264e-05	2.67714e-05	1.73458e-05	1.6507e-05	2.35345e-05	1.4419e-05	2.04539e-05	2.35063e-05	1.73673e-05	1.34266e-05	2.24152e-05	1.68201e-05	3.0022e-05	2.28795e-05	2.27211e-05	3.23058e-05	2.64871e-05	6.9671e-06	6.7519e-06	3.49566e-05	2.05598e-05	4.8286e-06	1.61165e-05	1.77004e-05	1.66359e-05	2.28897e-05	2.24652e-05	4.0601e-06	2.32575e-05	1.81667e-05	2.02299e-05	4.86401e-05	1.63541e-05	2.24346e-05	1.25998e-05	2.37187e-05	2.17952e-05	1.77543e-05	1.25523e-05
3003685	Pseudomonas aeruginosa parE conferring resistance to fluoroquinolones	Paer_parE_FLO	Point mutation in Pseudomonas aeruginosa parE resulting in sensitivity to fluoroquinolones (ciprofloxacin). In combination with a gyrase mutation (gyrA or gyrB), it confers a high level of resistance to ciprofloxacin.	fluoroquinolone resistant parE	Fluoroquinolone	fluoroquinolone antibiotic	antibiotic target alteration	6.59e-08	0	2.7913e-06	4.295e-07	7.558e-07	0	0	0	8.9418e-06	5.825e-07	2.79e-07	0	0	1.1489e-06	0	0	5.895e-07	2.142e-07	4.868e-07	0	1.182e-06	0	4.431e-07	8.078e-07	8.969e-07	0	1.9498e-06	5.15e-07	0	0	1.3829e-06	1.0598e-06	0	0	5.306e-07	0	8.445e-07	3.5814e-06	3.721e-07	2.2145e-06	5.851e-07	9.544e-07
3003807	Escherichia coli AcrAB-TolC with AcrR mutation conferring resistance to ciprofloxacin, tetracycline, and ceftazidime	Ecol_AcrR_MULT	AcrR is a repressor of the AcrAB-TolC multidrug efflux complex. AcrR mutations result in high level antibiotic resistance. The mutations associated with this model are specific to E. coli.	resistance-nodulation-cell division (RND) antibiotic efflux pump	Multidrug	fluoroquinolone antibiotic; cephalosporin; glycylcycline; penam; tetracycline antibiotic; rifamycin antibiotic; phenicol antibiotic; triclosan	antibiotic target alteration; antibiotic efflux	0.000184226	0.000218121	0.000241096	0.000255577	0.000217973	0.000254165	0.000216907	0.000282242	0.000264084	0.000287701	0.000275543	0.000242582	0.000140774	0.000268634	0.000232285	0.000175258	0.00025479	0.000192136	0.000317269	0.000252039	0.000154748	0.000272922	0.00021489	0.00024699	0.000242069	0.00014799	0.000243774	0.000213683	0.000202928	0.000225806	0.000310785	0.000215619	0.000270237	0.000207949	0.000295215	0.000348565	0.000274512	0.000272859	0.000223972	0.000291866	0.000203249	0.000222608
3003373	Klebsiella pneumoniae acrR with mutation conferring multidrug antibiotic resistance	Kpne_acrR_MULT	AcrR is a repressor of the AcrAB-TolC multidrug efflux complex. AcrR mutations result in high level antibiotic resistance.	resistance-nodulation-cell division (RND) antibiotic efflux pump	Multidrug	fluoroquinolone antibiotic; cephalosporin; glycylcycline; penam; tetracycline antibiotic; rifamycin antibiotic; phenicol antibiotic; triclosan	antibiotic target alteration; antibiotic efflux	3.2095e-06	6.759e-07	3.6088e-06	1.5527e-06	3.805e-06	3.7237e-06	5.479e-06	2.0371e-06	2.6935e-06	3.9363e-06	2.7211e-06	3.8747e-06	1.6964e-06	1.8869e-06	1.2e-06	1.9793e-06	4.8081e-06	1.4165e-06	1.11607e-05	2.0553e-06	7.265e-07	6.946e-07	2.233e-06	1.7603e-06	1.0485e-06	4.5996e-06	7.6533e-06	2.9409e-06	3.8546e-06	1.062e-07	3.825e-06	1.6e-06	6.58056e-05	7.59e-07	4.6153e-06	4.7745e-06	4.1008e-06	5.6713e-06	1.5638e-06	7.23e-06	3.9698e-06	6.3509e-06
3003380	Klebsiella pneumoniae ramR mutants	Kpne_ramR	RamR is a repressor that regulates RamA expression. Mutations lead to the upregulation of AcrAB, which is positively regulated by RamA.	resistance-nodulation-cell division (RND) antibiotic efflux pump	Multidrug	fluoroquinolone antibiotic; cephalosporin; glycylcycline; penam; tetracycline antibiotic; rifamycin antibiotic; phenicol antibiotic; triclosan	antibiotic target alteration; antibiotic efflux	0	0	8.184e-07	0	1.2255e-06	0	0	0	1.0309e-06	0	1.2665e-06	0	0	0	0	0	0	0	6.3371e-06	0	1.6485e-06	0	0	0	0	0	0	0	0	9.14e-07	2.914e-07	0	0	0	0	0	0	0	0	0	0	0
3000506	MexR	MexR	MexR is the repressor of the MexRAB-OprM operon. Mutant forms of mexR result in up-regulation of efflux pump system MexAB-OprM.	resistance-nodulation-cell division (RND) antibiotic efflux pump	Multidrug	macrolide antibiotic; fluoroquinolone antibiotic; monobactam; carbapenem; cephalosporin; cephamycin; penam; tetracycline antibiotic; peptide antibiotic; aminocoumarin antibiotic; diaminopyrimidine antibiotic; sulfonamide antibiotic; phenicol antibiotic; penem	antibiotic target alteration; antibiotic efflux	3.98047e-05	7.41986e-05	5.78488e-05	6.23249e-05	6.00229e-05	7.17548e-05	4.72976e-05	7.97916e-05	6.19501e-05	7.18323e-05	8.86526e-05	8.04775e-05	4.73014e-05	4.70215e-05	5.02995e-05	7.02104e-05	3.70454e-05	6.74834e-05	9.42906e-05	5.91988e-05	5.20243e-05	2.67459e-05	7.84096e-05	6.75059e-05	7.5676e-06	4.01322e-05	6.31515e-05	9.37543e-05	8.41451e-05	4.29735e-05	5.67334e-05	4.70234e-05	0.000173333	4.48007e-05	5.45951e-05	8.72701e-05	7.96937e-05	5.70313e-05	8.33179e-05	6.38276e-05	7.34112e-05	6.68371e-05
3000813	MexS	MexS	MexS is a suppressor of MexT, which is an activator of the multidrug pump MexEF-OprN. Mutations in MexS lead to multidrug resistance.	resistance-nodulation-cell division (RND) antibiotic efflux pump	Multidrug	fluoroquinolone antibiotic; diaminopyrimidine antibiotic; phenicol antibiotic	antibiotic efflux	1.11664e-05	4.20597e-05	2.46278e-05	1.07143e-05	4.04718e-05	5.19315e-05	1.49982e-05	1.47025e-05	5.8521e-06	3.6583e-05	1.81707e-05	1.66213e-05	1.7735e-05	2.69482e-05	3.80988e-05	2.46418e-05	2.11798e-05	1.38343e-05	6.8075e-05	1.62395e-05	1.80456e-05	1.99466e-05	4.82078e-05	3.53314e-05	8.4755e-06	8.29135e-05	2.48109e-05	4.34953e-05	1.82707e-05	3.14015e-05	1.0999e-05	4.40875e-05	0.000231206	2.6344e-05	2.14138e-05	3.372e-05	3.80707e-05	1.6632e-05	4.32674e-05	2.89981e-05	3.31996e-05	2.06189e-05
3000819	nalD	nalD	NalD is a repressor of MexAB-OprM. Mutations lead to multidrug resistance and MexAB-OprM overexpression.	resistance-nodulation-cell division (RND) antibiotic efflux pump	Multidrug	macrolide antibiotic; fluoroquinolone antibiotic; monobactam; carbapenem; cephalosporin; cephamycin; penam; tetracycline antibiotic; peptide antibiotic; aminocoumarin antibiotic; diaminopyrimidine antibiotic; sulfonamide antibiotic; phenicol antibiotic; penem	antibiotic efflux	0.00013037	7.44101e-05	8.3053e-05	3.76134e-05	0.000113308	9.53486e-05	8.53197e-05	9.08737e-05	0.000120326	6.31298e-05	9.33336e-05	0.000112754	0.000103163	7.1162e-05	3.83455e-05	0.000148318	7.10041e-05	0.000105959	7.9553e-05	4.44745e-05	3.62552e-05	2.46146e-05	0.000116168	8.07462e-05	2.9219e-05	9.40843e-05	8.15074e-05	6.08733e-05	0.000102963	4.54485e-05	4.2814e-05	0.000106653	0.000111228	8.11923e-05	0.00010205	7.3526e-05	5.7831e-05	8.84467e-05	0.000110462	8.71101e-05	6.68633e-05	0.000121324
3003092	Enterococcus faecium cls conferring resistance to daptomycin	Efac_cls_DAP	cls or cardiolipin synthetase is an inner membrane protein that is involved in membrane synthesis. Specific mutations in Enterococcus can confer resistance to daptomycin.	daptomycin resistant cls	Peptide	peptide antibiotic	antibiotic target alteration	0.000178507	0.000146314	0.000143489	0.000175172	0.000186155	0.000134963	0.000146919	9.28514e-05	0.000170289	0.000107292	0.000170549	7.11941e-05	0.000127256	0.000195829	0.000183382	7.07025e-05	0.000256273	8.76912e-05	0.000111551	0.00014047	0.000253173	0.000296131	0.000173203	0.000126366	0.000206657	0.000113389	0.000144764	0.000181831	0.000107678	0.000142274	0.000206732	0.000152241	0.00023612	0.000169232	0.000192269	0.00012291	0.000195926	0.000112588	0.000100841	0.000152584	0.000121914	0.000109396
3003079	Enterococcus faecium liaS mutant conferring daptomycin resistance	Efac_liaS_DAP	liaS is a histidine kinase found in the liaFSR signal transduction pathway. Mutations confer daptomycin resistance.	daptomycin resistant liaS	Peptide	peptide antibiotic	antibiotic target alteration; antibiotic efflux	1.96498e-05	1.29264e-05	6.4179e-06	7.5292e-05	6.085e-06	7.0101e-06	2.27302e-05	8.3989e-06	2.13463e-05	1.23609e-05	2.94326e-05	9.8303e-06	2.37981e-05	1.34971e-05	0.000148996	1.05812e-05	8.5077e-06	1.23294e-05	3.80027e-05	9.0991e-06	2.5271e-06	2.7613e-06	1.25851e-05	1.0715e-05	8.722e-07	1.48312e-05	1.70208e-05	2.96116e-05	1.94563e-05	1.276e-05	2.7449e-06	1.88586e-05	2.13763e-05	2.9015e-06	2.35396e-05	3.25172e-05	7.4638e-06	1.14945e-05	1.79272e-05	1.73294e-05	1.44347e-05	1.42179e-05
3003760	Enterococcus faecalis cls with mutation conferring resistance to daptomycin	Efae_cls_DAP	Cardiolipin synthase (cls) is an inner membrane protein involved in membrane synthesis and phosopholipid metabolism, with mutations to the gene being capable of conferring daptomycin resistance.	daptomycin resistant cls	Peptide	peptide antibiotic	antibiotic target alteration	0.000170939	0.000216103	0.000281855	0.000227744	0.00023866	0.000167019	0.000209188	0.000191405	0.000276712	0.000217312	0.000248124	0.000186686	0.00019703	0.000258674	0.000261066	0.000187013	0.000236623	0.000197042	0.000178971	0.000186378	0.000190585	0.000188001	0.000252062	0.000200365	0.000171959	0.00023875	0.000246657	0.000251289	0.000183138	0.000153502	0.00017841	0.000254585	0.000199491	0.000209632	0.000288321	0.000268903	0.000219991	0.000193186	0.00021014	0.000251083	0.000200735	0.000176797
3003805	Enterococcus faecalis gshF with mutation conferring daptomycin resistance	Efae_gshF_DAP	gshF is a bifunctional glutamate-cysteine ligase/ glutathione synthetase that when mutated, confers daptomycin resistance.	daptomycin resistant gshF	Peptide	peptide antibiotic	antibiotic target alteration	1.946e-07	6.422e-07	1.543e-06	2.97e-07	3.492e-07	2.47e-08	2.57e-08	1.0762e-06	2.754e-07	1.616e-07	8.389e-07	2.513e-07	5.62e-08	1.0416e-06	1.285e-07	0	1.00727e-05	1.036e-07	1.1289e-06	3.5472e-06	0	1.6733e-06	9.32e-07	1.322e-07	1.646e-07	8.11e-08	2.2763e-06	2.031e-06	4.594e-07	2.905e-07	2.98e-08	2.793e-07	8.9136e-05	6.47e-08	7.52e-08	3.427e-07	5.1517e-06	7.353e-07	8.42e-07	3.583e-07	1.562e-07	0
3003573	LpxA	LpxA	The LpxA gene is widely known to be involved in the biosynthesis of lipid A in Gram-negative bacteria and mutations to this gene may cause resistance to antimicrobial peptides that target the outer membrane.	Acinetobacter mutant Lpx gene conferring resistance to colistin	Peptide	peptide antibiotic	antibiotic target alteration	1.25579e-05	1.69448e-05	2.049e-06	5.18e-07	2.00598e-05	1.95123e-05	6.1234e-06	7.2657e-06	9.025e-07	1.4781e-06	4.9595e-06	3.2579e-06	2.0589e-06	3.284e-06	1.5052e-06	1.17877e-05	7.768e-07	3.935e-07	1.63191e-05	1.03343e-05	4.5324e-06	1.27e-07	3.3455e-06	1.6775e-06	1.124e-06	2.18231e-05	5.5351e-06	2.3804e-06	6.4252e-06	1.03094e-05	6.36e-08	4.4145e-06	2.522e-07	2.0995e-06	5.5073e-06	1.5514e-06	1.2163e-06	4.5805e-06	0	3.6778e-06	6.9522e-06	1.11436e-05
3003900	Escherichia coli cyaA with mutation conferring resistance to fosfomycin	Ecol_cyaA_FOF	CyaA (adenylate cyclase) is involved with the synthesis of cyclic AMP which regulates the fosfomycin transporter glpT. As a result, mutations to cyaA confer resistance to fosfomycin.	antibiotic-resistant cya adenylate cyclase	Fosfomycin	fosfomycin	antibiotic target alteration	0	0	3.01e-07	0	0	2.961e-07	0	0	0	0	0	7.884e-07	9.64e-07	0	4.772e-06	3.446e-07	0	2.088e-07	2.3119e-06	0	2.887e-07	0	9.26e-08	1.173e-07	1.1927e-06	1.904e-07	0	7.28e-07	1.392e-07	0	1.191e-07	0	2.148e-07	0	0	0	4.145e-07	1.395e-07	0	0	9.53e-08	2.3933e-06
3003889	Escherichia coli GlpT with mutation conferring resistance to fosfomycin	Ecol_GlpT_FOF	Point mutations to the active importer GlpT, which is involved with the uptake of many phosphorylated sugars, confer resistance to fosfomycin by reducing import of the drug into the bacteria.	antibiotic-resistant GlpT	Fosfomycin	fosfomycin	antibiotic target alteration	0	1.223e-07	1.088e-07	2.009e-07	4.11e-08	1.8792e-06	1.537e-07	1.026e-06	0	2.747e-07	8.422e-07	1.1558e-06	7.386e-07	2.9912e-06	2.5578e-06	3.7844e-06	0	1.989e-07	1.7651e-06	4.029e-07	4.331e-07	9.81e-08	1.262e-07	5.7111e-06	9.517e-07	5.441e-07	0	5.8667e-06	1.6155e-06	2.2394e-06	2.269e-07	0	4.235e-07	3.833e-07	4.16e-08	9.8e-08	2.152e-07	2.842e-07	3.3932e-06	1.064e-07	2.082e-07	1.5228e-06
3003901	Staphylococcus aureus GlpT with mutation conferring resistance to fosfomycin	Saur_GlpT_FOF	Mutations to the active importer GlpT, which is involved with the uptake of many phosphorylated sugars, confer resistance to fosfomycin by reducing import of the drug into the bacteria.	antibiotic-resistant GlpT	Fosfomycin	fosfomycin	antibiotic target alteration	5.9762e-06	7.7524e-06	2.2935e-05	1.23847e-05	1.09166e-05	4.60434e-05	1.52746e-05	3.59886e-05	1.29896e-05	6.24603e-05	1.755e-05	3.8323e-05	2.27976e-05	1.0631e-05	1.39869e-05	1.47566e-05	4.9385e-06	1.09794e-05	3.64321e-05	5.59144e-05	3.9576e-06	2.6875e-06	1.66889e-05	6.8791e-06	3.6049e-06	2.8103e-06	3.41864e-05	1.28001e-05	9.028e-06	7.1006e-06	7.9979e-06	1.3412e-05	2.61661e-05	1.2834e-05	3.4368e-06	5.91333e-05	1.87572e-05	1.66252e-05	4.055e-06	3.84695e-05	1.25533e-05	4.99444e-05
3003779	Mycobacterium tuberculosis variant bovis ndh with mutation conferring resistance to isoniazid	Mbov_ndh_INH	Mutations in the Mycobacterium tuberculosis variant bovis ndh gene that results in increased resistance to isoniazid.	antibiotic resistant ndh	isoniazid	isoniazid	antibiotic target alteration	0	0	0	0	0	0	0	0	0	0	0	0	0	0	0	0	0	0	0	0	0	0	0	0	0	0	0	0	0	0	0	0	0	0	0	0	0	0	0	0	0	0
3003778	Mycolicibacterium smegmatis ndh with mutation conferring resistance to isoniazid	Msme_ndh_INH	Mutations in the Mycolicibacterium smegmatis ndh gene that results in increased resistance to isoniazid.	antibiotic resistant ndh	isoniazid	isoniazid	antibiotic target alteration	1.303e-07	4.271e-07	7.879e-07	4.925e-07	1.0904e-06	4.39e-08	1.865e-07	3.865e-07	4.953e-07	0	1.2977e-06	2.795e-07	3.196e-07	1.0781e-06	1.148e-07	1.571e-07	4.2838e-06	0	3.714e-07	2.8846e-06	0	1.0947e-06	8.4e-08	9.298e-07	0	1.736e-07	5.534e-07	7.201e-07	1.3424e-06	2.0534e-06	6.63e-07	1.0011e-06	3.29651e-05	1.0435e-06	2.739e-07	0	1.8013e-06	3.739e-07	1.22e-07	1.744e-07	2.172e-07	0
3003392	Mycobacterium tuberculosis katG mutations conferring resistance to isoniazid	Mtub_katG_INH	katG is a catalase-peroxidase that catalyzes the activation of isoniazid. Isoniazid inhibits mycolic acid synthesis, which prevents cell wall synthesis in mycobacteria. Mutations in katG results in inability to activate isoniazid. Over 280 different mutations have been documented in PubMed for katG, with mutations to Ser315 being the most prevalent.	isoniazid resistant katG	isoniazid	isoniazid	antibiotic target alteration	1.149e-07	3.109e-07	5.397e-07	5.39e-08	5.89e-08	9.0122e-06	1.0333e-06	1.3989e-06	1.166e-07	8.814e-07	9.295e-07	5.216e-06	3.942e-06	8.0295e-06	2.15054e-05	1.07347e-05	2.22e-07	8.669e-07	1.04178e-05	1.292e-06	1.5604e-06	3.834e-07	1.0399e-06	1.10104e-05	1.9288e-06	2.2904e-06	1.797e-07	2.04511e-05	4.6788e-06	1.0022e-05	1.3199e-06	4.887e-07	5.2792e-06	1.2416e-06	2.59e-08	5.156e-07	1.9107e-06	1.1573e-06	7.3138e-06	7.243e-07	6.949e-07	6.8307e-06
3003361	Planobispora rosea EF-Tu mutants conferring resistance to inhibitor GE2270A	Pros_EFTu_GE2A	Sequence variants of Planobispora rosea elongation factor Tu that confer resistance to inhibitor GE2270A.	elfamycin resistant EF-Tu	Elfamycin	elfamycin antibiotic	antibiotic target alteration	2.49386e-05	5.73232e-05	6.03e-05	3.67068e-05	4.73778e-05	5.08574e-05	3.27598e-05	2.47647e-05	4.16495e-05	4.63063e-05	6.31798e-05	3.97759e-05	3.52761e-05	3.55779e-05	4.79617e-05	1.74759e-05	3.57756e-05	3.02241e-05	3.90235e-05	4.7675e-05	3.35686e-05	1.10972e-05	3.12361e-05	2.07183e-05	8.5975e-06	3.00531e-05	3.5193e-05	5.26085e-05	5.95305e-05	2.42917e-05	1.83891e-05	7.80439e-05	7.91416e-05	4.01032e-05	5.0042e-05	6.04643e-05	2.3157e-05	4.09282e-05	5.79348e-05	3.29618e-05	4.01189e-05	3.51573e-05
3003359	Streptomyces cinnamoneus EF-Tu mutants conferring resistance to elfamycin	Scin_EFTu_ELF	Sequence variants of Streptomyces cinnamoneus elongation factor Tu that confer resistance to elfamycin antibiotics.	elfamycin resistant EF-Tu	Elfamycin	elfamycin antibiotic	antibiotic target alteration	0	0	0	0	0	0	0	0	0	0	0	0	0	0	0	0	0	0	0	0	0	0	0	0	0	0	0	0	0	0	0	0	0	0	0	0	0	0	0	0	0	0
3003288	Escherichia coli rpoB mutants conferring resistance to rifampicin	Ecol_rpoB_RIF	Point mutations that occurs in Escherichia coli rpoB resulting in resistance to rifampicin.	rifamycin-resistant beta-subunit of RNA polymerase (rpoB)	Rifamycin	rifamycin antibiotic	antibiotic target alteration; antibiotic target replacement	0	0	0	0	0	0	0	0	0	0	0	0	0	5.1873e-06	0	0	0	0	1.2311e-06	0	0	0	0	0	0	0	0	0	0	0	0	0	0	0	0	0	0	0	0	0	0	0
3003285	Staphylococcus aureus rpoB mutants conferring resistance to rifampicin	Saur_rpoB_RIF	Point mutations that occurs in Staphylococcus aureus rpoB resulting in resistance to rifampicin.	rifamycin-resistant beta-subunit of RNA polymerase (rpoB)	Rifamycin	rifamycin antibiotic	antibiotic target alteration; antibiotic target replacement	8.20059e-05	7.95015e-05	6.21533e-05	3.87937e-05	4.658e-05	7.56475e-05	6.46332e-05	0.000113891	0.000110552	6.39811e-05	6.60679e-05	6.41331e-05	7.22658e-05	7.03597e-05	4.09322e-05	0.00010348	3.72972e-05	7.72826e-05	6.97855e-05	8.61133e-05	5.05832e-05	5.64683e-05	6.79658e-05	7.13596e-05	2.94885e-05	5.78668e-05	8.90295e-05	5.86046e-05	6.84423e-05	9.35698e-05	3.71924e-05	9.40567e-05	6.0093e-05	6.21455e-05	6.20208e-05	5.30866e-05	7.02546e-05	5.73867e-05	4.46402e-05	5.16986e-05	7.45409e-05	5.79484e-05
3003970	D-Ala-D-Ala ligase	Ddl	Non-van ligases that synthesize D-Ala-D-Ala, the default cell wall precursor that makes a cell vulnerable to glycopeptide antibiotics. Mutations in the ddl gene can cause the production of nonfunctional/inactivated D-Ala-D-Ala ligases, which can render bacteria glycopeptide dependent depending on the presence of vancomycin resistance clusters.	van ligase	Glycopeptide	glycopeptide antibiotic	antibiotic target alteration	0.000118939	0.000124354	0.000116598	0.000113215	0.000100927	0.000123475	0.00010726	8.99473e-05	6.83308e-05	0.000142038	9.20089e-05	0.000108231	0.000122761	7.63358e-05	0.000124926	8.41861e-05	8.79352e-05	9.27032e-05	0.000104041	0.000142754	8.91671e-05	5.50358e-05	0.000131184	6.80287e-05	1.64858e-05	7.95693e-05	0.000134638	0.000120006	0.000127581	7.47902e-05	4.8081e-05	9.43256e-05	0.000210694	0.000136782	0.000127283	0.000142251	0.000122308	0.000108168	0.00012927	0.000113974	0.000109392	9.53968e-05
3003395	Mycobacterium tuberculosis rpsL mutations conferring resistance to Streptomycin	Mtub_rpsL_STR	Ribosomal protein S12 stabilizes the highly conserved pseudoknot structure formed by 16S rRNA. Amino acid substitutions in RpsL affect the higher-order structure of 16S rRNA and confer streptomycin resistance by disrupting interactions between 16S rRNA and streptomycin.	antibiotic-resistant rpsL	Aminoglycoside	aminoglycoside antibiotic	antibiotic target alteration	7.36e-07	2.996e-07	1.1149e-06	0	9.6328e-06	9.833e-07	6.931e-07	1.272e-07	2.1812e-06	2.987e-07	2.6055e-06	4.655e-07	4.366e-07	1.1389e-06	1.1234e-06	0	1.3748e-06	2.1152e-06	6.416e-07	1.352e-07	7.492e-07	1.588e-07	1.1682e-06	3.539e-06	0	5.69e-07	7.487e-07	3.8e-07	9.427e-07	0	6.563e-07	4.0428e-06	3.3916e-06	1.3451e-06	1.7562e-06	2.169e-06	1.782e-06	1.29016e-05	4.82e-07	2.6739e-06	1.464e-06	1.445e-07
3004956	Neisseria gonorrhoeae rpld	Ngon_rpld	rpld encodes for the 50S L4 ribosomal protein, is a macrolide resistance protein identified in Neisseria gonorrhoeae.	50S rRNA with mutation conferring resistance to macrolide antibiotics	MLS	macrolide antibiotic	antibiotic target alteration	6.446e-07	4.526e-07	0	1.971e-07	0	1.4527e-06	0	0	0	0	0	0	0	0	0	0	0	0	0	0	0	0	1.4863e-06	0	0	0	1.5071e-06	0	9.31e-08	0	0	1.443e-07	0	0	0	0	2.218e-07	0	0	0	0	0
3003301	Staphylococcus aureus gyrB conferring resistance to aminocoumarin	Saur_gyrB_AMU	Point mutation in Staphylococcus aureus resulting in aminocoumarin resistance.	aminocoumarin resistant gyrB	Aminocoumarin	aminocoumarin antibiotic	antibiotic target alteration	4.68e-07	9.82e-08	1.803e-07	1.273e-07	1.9579e-06	4.185e-07	2.96e-08	0	3.03e-08	2.52e-07	1.596e-07	1.813e-07	5.11e-08	1.2782e-06	0	5.774e-07	3.996e-07	1.211e-07	1.6121e-06	0	5.62e-08	8.549e-07	5.33e-08	1.2726e-06	1.7413e-06	1.0691e-06	6.991e-07	3.256e-07	2.06e-08	2.636e-07	6.924e-07	6.792e-07	0	0	7.968e-07	1.777e-07	2.729e-07	2.92e-06	1.87e-07	1.5659e-06	7.526e-07	1.921e-07
3003729	Staphylococcus aureus ileS with mutation conferring resistance to mupirocin	Saur_ileS_MUP	Point mutations to the isoleucyl-tRNA synthetase (ileS) in Staphylococcus aureus that confer resistance to mupirocin.	antibiotic-resistant isoleucyl-tRNA synthetase (ileS)	Mupirocin	mupirocin	antibiotic target alteration	2.064e-07	4.865e-07	7.739e-07	0	2.191e-07	0	6.17e-08	9.22e-08	2.384e-07	2.425e-07	3.09e-08	6.296e-07	4.168e-07	1.6595e-06	3.8183e-06	0	3.9849e-06	3.549e-07	1.71e-07	5.713e-07	2.69e-08	1.887e-07	3.145e-07	1.03e-07	0	1.096e-07	3.82e-07	2.887e-07	1.601e-06	0	1.985e-07	1.595e-07	6.92461e-05	5.386e-07	4.22e-07	1.235e-07	6.7848e-06	5.66e-08	2.8163e-06	5.618e-07	1.143e-07	6.53e-08
3003751	Escherichia coli nfsA mutations conferring resistance to nitrofurantoin	Ecol_nfsA_NIT	nfsA encodes the major oxygen-insesitive nitroreductase in E. coli. The first step of resistance to nitrofurazone is mutation of nfsA.	antibiotic resistant nfsA	Nitrofuran	nitrofuran antibiotic	antibiotic target alteration	6.1104e-06	6.2622e-06	2.224e-06	9.907e-07	2.0936e-06	1.16312e-05	5.669e-06	4.3752e-06	2.2613e-06	1.04757e-05	2.3846e-06	4.2026e-06	5.6374e-06	3.3634e-06	2.339e-07	2.7873e-06	9.958e-06	1.07913e-05	2.9379e-06	6.967e-07	1.6854e-06	1.3633e-06	9.911e-07	8.45e-07	1.268e-06	1.1951e-06	6.2341e-06	5.0844e-06	6.8853e-06	9.845e-07	3.3955e-06	7.7315e-06	9.8112e-06	2.1101e-06	3.705e-06	5.3815e-06	4.2108e-06	2.5111e-06	4.4408e-06	6.4608e-06	1.5202e-06	6.985e-07
3004153	Mycobacterium tuberculosis thyA with mutation conferring resistance to para-aminosalicylic acid	Mtub_thyA_PAS	Point mutations in the thymidylate synthetase thyA gene shown clinically to confer resistance to para-aminosalicylic acid. Loss-of-function mutations in thyA disrupt the catalytic activity and substrate-binding affinity, thus conferring resistance.	aminosalicylate resistant thymidylate synthase	Aminosalicylate	para-aminosalicylic acid	antibiotic target alteration	8.89403e-05	8.23666e-05	7.98568e-05	9.2323e-05	5.63958e-05	0.000121607	9.5167e-05	0.000159034	0.000174085	9.83875e-05	0.000119825	9.54561e-05	0.000102948	7.51933e-05	0.000136128	0.000109397	6.6005e-06	9.71197e-05	9.46741e-05	0.000106925	4.05758e-05	2.33402e-05	7.99337e-05	7.9986e-05	1.60067e-05	6.59984e-05	8.83106e-05	6.73426e-05	7.46329e-05	8.23709e-05	5.17673e-05	7.04982e-05	1.5733e-05	6.03797e-05	5.39306e-05	9.60618e-05	5.1017e-05	6.29287e-05	2.48584e-05	7.9312e-05	8.21833e-05	8.54163e-05
3003455	Mycobacterium tuberculosis embR mutant conferring resistance to ethambutol	Mtub_embR_EMB	Point mutation in the M.tuberculosis embR results in increased resistance to ethambutol.	ethambutol resistant embR	Polyamine	polyamine antibiotic	antibiotic target alteration	0	0	0	0	0	0	0	0	0	0	4.0093e-06	0	0	0	0	0	0	0	0	0	0	0	0	0	6.986e-07	0	0	0	0	4.64e-08	0	0	0	0	0	0	0	0	0	0	0	0
3003386	Escherichia coli folP with mutation conferring resistance to sulfonamides	Ecol_folP_SLF	Point mutations in Escherichia coli dihydropteroate synthase folP prevent sulfonamide antibiotics from inhibiting its role in folate synthesis, thus conferring sulfonamide resistance.	sulfonamide resistant dihydropteroate synthase folP	Sulfonamide	sulfonamide antibiotic	antibiotic target alteration	1.67698e-05	1.40055e-05	1.25929e-05	2.53899e-05	1.41955e-05	1.59271e-05	1.29012e-05	1.1124e-05	2.80126e-05	1.54267e-05	4.96944e-05	1.88951e-05	1.24062e-05	1.82377e-05	2.37959e-05	1.76763e-05	1.5077e-06	2.68677e-05	3.00528e-05	1.54506e-05	6.7057e-06	1.7708e-06	1.10796e-05	2.12324e-05	6.04e-07	1.69703e-05	1.03574e-05	7.1238e-06	1.27469e-05	8.1945e-06	5.4989e-06	2.36246e-05	3.088e-06	1.08712e-05	5.5222e-06	3.3771e-06	7.5959e-06	7.4371e-06	6.1081e-06	8.4933e-06	7.7676e-06	1.04303e-05
3003389	Mycobacterium leprae folP with mutation conferring resistance to dapsone	Mlep_folP_DAO	Dapsone inhibits bacterial synthesis of dihydrofolic acid by competing with with para-aminobenzoate for the active site of dihydropteroate synthetase. Point mutation within the Mycobacterium leprae folP gene results in lowered affinity of dapsone for folP.	dapsone resistant dihydropteroate synthase folP	Sulfone	sulfone antibiotic	antibiotic target alteration	1.792e-07	0	3.83e-07	2.884e-07	6.72e-08	1.325e-07	1.913e-07	6.67e-08	1.08842e-05	1.016e-07	2.171e-07	2.4422e-06	0	1.0278e-06	0	0	6.0047e-06	8.0563e-06	6.292e-07	0	1.0954e-06	8.32e-08	1.934e-07	7.5399e-06	5.8158e-06	8.84e-08	1.746e-07	6.43e-08	4.85e-08	0	1.599e-07	4.3049e-06	5.61115e-05	6.13e-08	4.706e-07	8.8863e-06	3.7015e-06	8.462e-07	5.269e-07	1.6525e-06	1.9403e-06	2.1669e-06
3003479	tetR	tetR	TetR is the repressor of the tetracycline resistance element; its N-terminal region forms a helix-turn-helix structure and binds DNA. Binding of tetracycline to TetR reduces the repressor affinity for the tetracycline resistance gene (tetA) promoter operator sites. Mutations arise within tetR results in lower affinity for tetracyclin.	major facilitator superfamily (MFS) antibiotic efflux pump	Tetracycline	tetracycline antibiotic	antibiotic target alteration; antibiotic efflux	7.1535e-06	6.6229e-06	1.03898e-05	8.9931e-06	9.3933e-06	8.7071e-06	9.7988e-06	3.1704e-06	6.1149e-06	7.7985e-06	5.4039e-06	1.36282e-05	5.5497e-06	4.8473e-06	3.5973e-06	7.3198e-06	3.10345e-05	7.4259e-06	6.1903e-06	2.5903e-06	9.6628e-06	3.2563e-06	2.8306e-06	1.10124e-05	1.707e-06	2.18873e-05	1.69098e-05	3.14621e-05	3.9995e-06	9.6497e-06	3.0588e-06	5.1566e-06	0.000106772	1.01774e-05	4.8784e-06	1.00178e-05	2.35903e-05	8.6905e-06	1.55032e-05	6.8578e-06	1.98227e-05	5.2042e-06
3004335	Escherichia coli gyrA with mutation conferring resistance to triclosan	Ecol_gyrA_TRC	Point mutations in Escherichia coli which have been shown to increase the minimum inhibitory concentration of the antibiotic triclosan. It is hypothesized that decreased susceptibility to triclosan in E. coli gyrA mutants occurs indirectly due to alterations in the stress response pathways.	triclosan resistant gyrA	Triclosan	triclosan	antibiotic target alteration	2.8006e-05	1.96986e-05	1.31933e-05	1.09614e-05	2.64715e-05	1.96489e-05	1.83672e-05	3.26501e-05	1.68503e-05	1.22628e-05	1.99638e-05	1.37862e-05	3.03846e-05	7.8798e-06	1.03239e-05	2.28434e-05	3.8719e-06	1.90762e-05	1.24046e-05	1.66751e-05	6.8575e-06	1.6599e-06	1.9104e-05	1.44157e-05	0	1.06003e-05	1.76281e-05	8.2109e-06	1.65746e-05	1.48906e-05	1.6138e-06	7.8052e-06	3.4519e-06	1.42997e-05	4.4763e-06	1.03239e-05	8.9242e-06	7.1968e-06	2.2206e-06	9.4566e-06	1.62034e-05	1.99594e-05
3004859	Neisseria gonorrhoeae gyrB conferring resistance to zoliflodacin	Ngon_gyrB_ZOL	Point mutation in Neisseria gonorrhoea gyrase B decreases affinity to zoliflodacin antibiotic.	Zoliflodacin resistant gyrB	Zoliflodacin	Zoliflodacin	antibiotic target alteration	2.133e-07	1.248e-07	1.666e-07	0	5.54e-08	1.093e-07	7.402e-07	5.3e-08	0	1.4735e-06	3.069e-07	0	0	1.438e-07	0	1.272e-07	0	0	2.56e-07	0	0	0	3.074e-07	6.491e-07	0	0	1.559e-07	5.181e-07	7.71e-08	2.067e-07	6.59e-08	7.164e-07	0	0	5.049e-07	4.556e-07	2.294e-07	1.5439e-06	0	1.6493e-06	4.219e-07	0
[truncated: 109 more columns]

## Sheet: S4
Table S4 Differential genes in type 1 diabetic rats.
#KO	KEGG Name	KO Description	Pathway ID	Pathway Description	Enzyme ID	Enzyme Description	Module ID	Module Description	Hyperlink	Control1	Control2	Control3	Control4	T1D1	T1D2	T1D3	T1D4	AVG（C）	SD（C）	AVG（T1D）	SD（T1D）	T1D/C	p
K01014	SULT1A	aryl sulfotransferase [EC:2.8.2.1]	ko05204	Human Diseases,Cancer: overview,Chemical carcinogenesis - DNA adducts	2.8.2.1	Transferases,Transferring sulfur-containing groups,Sulfotransferases,3'-phosphoadenylyl-sulfate:phenol sulfonotransferase	-	-	http://www.genome.jp/dbget-bin/www_bget?ko:K01014	1.59704	9.48054	6.99873	1.69407	0	0	0	0	4.94259	3.93981	0	0	0	0.0138744
K01032	pcaJ	3-oxoadipate CoA-transferase, beta subunit [EC:2.8.3.6]	ko01120, ko00362, ko01100	Metabolism,Global and overview maps,Microbial metabolism in diverse environments; Metabolism,Xenobiotics biodegradation and metabolism,Benzoate degradation; Metabolism,Global and overview maps,Metabolic pathways	2.8.3.6	Transferases,Transferring sulfur-containing groups,CoA-transferases,succinyl-CoA:3-oxoadipate CoA-transferase	-	-	http://www.genome.jp/dbget-bin/www_bget?ko:K01032	0	0	0	0	0.814134	0.260148	0.273926	0.125415	0	0	0.368406	0.304612	#DIV/0!	0.0138744
K01457	atzF	allophanate hydrolase [EC:3.5.1.54]	ko00220, ko01120, ko00791, ko01100	Metabolism,Amino acid metabolism,Arginine biosynthesis; Metabolism,Global and overview maps,Microbial metabolism in diverse environments; Metabolism,Xenobiotics biodegradation and metabolism,Atrazine degradation; Metabolism,Global and overview maps,Metabolic pathways	3.5.1.54	Hydrolases,Acting on carbon-nitrogen bonds, other than peptide bonds,In linear amides,urea-1-carboxylate amidohydrolase	-	-	http://www.genome.jp/dbget-bin/www_bget?ko:K01457	0.0214394	0.306342	0.366848	0.134272	0	0	0	0	0.207225	0.158264	0	0	0	0.0138744
K02670	pilU	twitching motility protein PilU	-	-	-	-	-	-	http://www.genome.jp/dbget-bin/www_bget?ko:K02670	0.0751046	0.309513	0.255992	0.0836513	0	0	0	0	0.181065	0.119485	0	0	0	0.0138744
K11357	divJ	two-component system, cell cycle sensor histidine kinase DivJ [EC:2.7.13.3]	ko04112, ko02020	Cellular Processes,Cell growth and death,Cell cycle - Caulobacter; Environmental Information Processing,Signal transduction,Two-component system	2.7.13.3	Transferases,Transferring phosphorus-containing groups,Protein-histidine kinases,ATP:protein-L-histidine N-phosphotransferase	-	-	http://www.genome.jp/dbget-bin/www_bget?ko:K11357	0.207585	0.267337	0.471699	0.173406	0	0	0	0	0.280007	0.13356	0	0	0	0.0138744
K11440	gbsB	choline dehydrogenase [EC:1.1.1.1]	ko00260, ko01100	Metabolism,Amino acid metabolism,Glycine, serine and threonine metabolism; Metabolism,Global and overview maps,Metabolic pathways	1.1.1.1	Oxidoreductases,Acting on the CH-OH group of donors,With NAD+ or NADP+ as acceptor,alcohol:NAD+ oxidoreductase	M00555	Betaine biosynthesis, choline => betaine	http://www.genome.jp/dbget-bin/www_bget?ko:K11440	0.155024	0.366409	0.269377	0.609406	0	0	0	0	0.350054	0.193284	0	0	0	0.0138744
K11746	kefF	glutathione-regulated potassium-efflux system ancillary protein KefF	-	-	-	-	-	-	http://www.genome.jp/dbget-bin/www_bget?ko:K11746	0	0	0	0	2.20465	1.12488	1.02058	5.50965	0	0	2.46494	2.0992	#DIV/0!	0.0138744
K12243	pchR	AraC family transcriptional regulator, transcriptional activator of the genes for pyochelin and ferripyochelin receptors	-	-	-	-	-	-	http://www.genome.jp/dbget-bin/www_bget?ko:K12243	0.180475	0.446253	0.369087	0.241215	0	0	0	0	0.309258	0.120502	0	0	0	0.0138744
K12974	lpxP	KDO2-lipid IV(A) palmitoleoyltransferase [EC:2.3.1.242]	ko00540	Metabolism,Glycan biosynthesis and metabolism,Lipopolysaccharide biosynthesis	2.3.1.242	Transferases,Acyltransferases,Transferring groups other than aminoacyl groups,(9Z)-hexadec-9-enoyl-[acyl-carrier protein]:Kdo2-lipid IVA O-palmitoleoyltransferase	-	-	http://www.genome.jp/dbget-bin/www_bget?ko:K12974	0	0	0	0	0.551695	0.0417339	0.131832	0.241433	0	0	0.241674	0.222227	#DIV/0!	0.0138744
K12988	wapR	alpha-1,3-rhamnosyltransferase [EC:2.4.1.-]	-	-	-	-	-	-	http://www.genome.jp/dbget-bin/www_bget?ko:K12988	0.147461	0.103816	0.0418849	0.223537	0	0	0	0	0.129175	0.0763789	0	0	0	0.0138744
K13799	panC-cmk	pantoate ligase / CMP/dCMP kinase [EC:6.3.2.1 2.7.4.25]	ko00240, ko00410, ko01100, ko01110, ko01240, ko00770, ko01232	Metabolism,Nucleotide metabolism,Pyrimidine metabolism; Metabolism,Metabolism of other amino acids,beta-Alanine metabolism; Metabolism,Global and overview maps,Metabolic pathways; Metabolism,Global and overview maps,Biosynthesis of secondary metabolites; Metabolism,Global and overview maps,Biosynthesis of cofactors; Metabolism,Metabolism of cofactors and vitamins,Pantothenate and CoA biosynthesis…	2.7.4.25;6.3.2.1	Transferases,Transferring phosphorus-containing groups,Phosphotransferases with a phosphate group as acceptor,ATP:(d)CMP phosphotransferase; Ligases,Forming carbon-nitrogen bonds,Acid-D-amino-acid ligases (peptide synthases),(R)-pantoate:beta-alanine ligase (AMP-forming)	M00119	Pantothenate biosynthesis, valine/L-aspartate => pantothenate	http://www.genome.jp/dbget-bin/www_bget?ko:K13799	0	0	0	0	41.9818	1.22723	18.3496	19.8867	0	0	20.3613	16.7116	#DIV/0!	0.0138744
K15270	sam	S-adenosylmethionine uptake transporter	-	-	-	-	-	-	http://www.genome.jp/dbget-bin/www_bget?ko:K15270	0.159103	0.573719	0.0903832	0.0886044	0	0	0	0	0.227952	0.232836	0	0	0	0.0138744
K15891	FLDH	NAD+-dependent farnesol dehydrogenase [EC:1.1.1.354]	ko00909, ko00900, ko01110	Metabolism,Metabolism of terpenoids and polyketides,Sesquiterpenoid and triterpenoid biosynthesis; Metabolism,Metabolism of terpenoids and polyketides,Terpenoid backbone biosynthesis; Metabolism,Global and overview maps,Biosynthesis of secondary metabolites	1.1.1.354	Oxidoreductases,Acting on the CH-OH group of donors,With NAD+ or NADP+ as acceptor,(2E,6E)-farnesol:NAD+ 1-oxidoreductase	-	-	http://www.genome.jp/dbget-bin/www_bget?ko:K15891	0.196615	0.101284	0.111693	0.492727	0	0	0	0	0.22558	0.183145	0	0	0	0.0138744
K18532	AK6, FAP7	adenylate kinase [EC:2.7.4.3]	ko00230, ko01240, ko01110, ko01100, ko03008, ko01232	Metabolism,Nucleotide metabolism,Purine metabolism; Metabolism,Global and overview maps,Biosynthesis of cofactors; Metabolism,Global and overview maps,Biosynthesis of secondary metabolites; Metabolism,Global and overview maps,Metabolic pathways; Genetic Information Processing,Translation,Ribosome biogenesis in eukaryotes; Metabolism,Global and overview maps,Nucleotide metabolism	2.7.4.3	Transferases,Transferring phosphorus-containing groups,Phosphotransferases with a phosphate group as acceptor,ATP:AMP phosphotransferase	M00049	Adenine ribonucleotide biosynthesis, IMP => ADP,ATP	http://www.genome.jp/dbget-bin/www_bget?ko:K18532	0.863703	0.0278078	0.153329	0.841741	0	0	0	0	0.471645	0.443094	0	0	0	0.0138744
K19144	csx3	CRISPR-associated protein Csx3	-	-	-	-	-	-	http://www.genome.jp/dbget-bin/www_bget?ko:K19144	0.083392	0.600381	0.634497	0.139323	0	0	0	0	0.364398	0.293408	0	0	0	0.0138744
K20035	dmdC	3-(methylsulfanyl)propanoyl-CoA dehydrogenase [EC:1.3.99.41]	ko00920, ko01100	Metabolism,Energy metabolism,Sulfur metabolism; Metabolism,Global and overview maps,Metabolic pathways	1.3.99.41	Oxidoreductases,Acting on the CH-CH group of donors,With unknown physiological acceptors,3-(methylsulfanyl)propanoyl-CoA:acceptor 2-oxidoreductase	-	-	http://www.genome.jp/dbget-bin/www_bget?ko:K20035	0	0	0	0	0.59837	0.121636	0.0710045	0.58557	0	0	0.344145	0.286957	#DIV/0!	0.0138744
K25141	drrA	daunorubicin/doxorubicin transport system ATP-binding protein	-	-	-	-	-	-	http://www.genome.jp/dbget-bin/www_bget?ko:K25141	0.36095	0.185939	0.307573	0.402026	0	0	0	0	0.314122	0.0937973	0	0	0	0.0138744
K00414	QCR1, UQCRC1	ubiquinol-cytochrome c reductase core subunit 1	ko04714, ko05012, ko05016, ko05014, ko01100, ko00190, ko05022, ko05010, ko05415, ko04932, ko05208, ko05020, ko04260	Organismal Systems,Environmental adaptation,Thermogenesis; Human Diseases,Neurodegenerative disease,Parkinson disease; Human Diseases,Neurodegenerative disease,Huntington disease; Human Diseases,Neurodegenerative disease,Amyotrophic lateral sclerosis; Metabolism,Global and overview maps,Metabolic pathways; Metabolism,Energy metabolism,Oxidative phosphorylation; Human Diseases,Neurodegenerative di…	-	-	M00152	Cytochrome bc1 complex	http://www.genome.jp/dbget-bin/www_bget?ko:K00414	0.160157	0.330011	0.0909817	0.0891911	0	0.424249	0	0	0.167585	0.113212	0.106062	0.212124	0.632886	0.0179605
K06675	SMC4	structural maintenance of chromosome 4	ko04111	Cellular Processes,Cell growth and death,Cell cycle - yeast	-	-	-	-	http://www.genome.jp/dbget-bin/www_bget?ko:K06675	0.0983076	0.084175	0.111693	0.109495	0	1.43931	0	0	0.100918	0.0126069	0.359827	0.719654	3.56555	0.0179605
K07280	K07280	outer membrane protein	-	-	-	-	-	-	http://www.genome.jp/dbget-bin/www_bget?ko:K07280	0.630834	0.036749	0.0810516	0.167994	0	1.02479	0	0	0.229157	0.273277	0.256197	0.512393	1.118	0.0179605
K11788	ADE5	phosphoribosylamine--glycine ligase / phosphoribosylformylglycinamidine cyclo-ligase [EC:6.3.4.13 6.3.3.1]	ko01110, ko01100, ko00230	Metabolism,Global and overview maps,Biosynthesis of secondary metabolites; Metabolism,Global and overview maps,Metabolic pathways; Metabolism,Nucleotide metabolism,Purine metabolism	6.3.3.1;6.3.4.13	Ligases,Forming carbon-nitrogen bonds,Cyclo-ligases,2-(formamido)-N1-(5-phosphoribosyl)acetamidine cyclo-ligase (ADP-forming); Ligases,Forming carbon-nitrogen bonds,Other carbon-nitrogen ligases,5-phospho-D-ribosylamine:glycine ligase (ADP-forming)	M00048	De novo purine biosynthesis, PRPP + glutamine => IMP	http://www.genome.jp/dbget-bin/www_bget?ko:K11788	0.636412	0.262272	0.723065	0.141767	1.68826	0	0	0	0.440879	0.282389	0.422064	0.844129	0.957325	0.0179605
K15661	ituA, mycA, bmyA	iturin family lipopeptide synthetase A	ko01054	Metabolism,Metabolism of terpenoids and polyketides,Nonribosomal peptide structures	-	-	-	-	http://www.genome.jp/dbget-bin/www_bget?ko:K15661	0.161944	0.0556156	0.122663	0.180373	0	0.457583	0	0	0.130149	0.0552107	0.114396	0.228791	0.878959	0.0179605
K17490	E2.1.3.1-1.3S	methylmalonyl-CoA carboxyltransferase 1.3S subunit [EC:2.1.3.1]	ko00640, ko01100	Metabolism,Carbohydrate metabolism,Propanoate metabolism; Metabolism,Global and overview maps,Metabolic pathways	2.1.3.1	Transferases,Transferring one-carbon groups,Carboxy- and carbamoyltransferases,(S)-methylmalonyl-CoA:pyruvate carboxytransferase	-	-	http://www.genome.jp/dbget-bin/www_bget?ko:K17490	0.100765	0.207632	0.228971	0.224464	0	0.533846	0	0	0.190458	0.0604962	0.133462	0.266923	0.70074	0.0179605
K18333	K18333	L-fucose dehydrogenase	ko00051, ko01120, ko01100	Metabolism,Carbohydrate metabolism,Fructose and mannose metabolism; Metabolism,Global and overview maps,Microbial metabolism in diverse environments; Metabolism,Global and overview maps,Metabolic pathways	-	-	-	-	http://www.genome.jp/dbget-bin/www_bget?ko:K18333	0.0916048	0	0	0	49.7229	1.6986	24.0689	30.275	0.0229012	0.0458024	26.4414	19.7869	1154.58	0.0179605
K19336	bdcA	cyclic-di-GMP-binding biofilm dispersal mediator protein	-	-	-	-	-	-	http://www.genome.jp/dbget-bin/www_bget?ko:K19336	0	0	0.0577237	0	1.76247	1.615	1.02032	4.86675	0.0144309	0.0288619	2.31613	1.73041	160.498	0.0179605
K00520	merA	mercuric reductase [EC:1.16.1.1]	-	-	1.16.1.1	Oxidoreductases,Oxidizing metal ions,With NAD+ or NADP+ as acceptor,Hg:NADP+ oxidoreductase	-	-	http://www.genome.jp/dbget-bin/www_bget?ko:K00520	0.917612	0	0	0.709805	0.554166	0.57599	0.697802	0.22116	0.406854	0.477393	0.512279	0.20411	1.25912	0.0201646
K02467	gutQ	arabinose 5-phosphate isomerase [EC:5.3.1.13]	-	-	5.3.1.13	Isomerases,Intramolecular oxidoreductases,Interconverting aldoses and ketoses, and related compounds,D-arabinose-5-phosphate aldose-ketose-isomerase	-	-	http://www.genome.jp/dbget-bin/www_bget?ko:K02467	0	0	0.0426654	0.0836513	1.90746	1.37158	1.13533	6.28274	0.0315792	0.0401202	2.67428	2.42723	84.6848	0.0201646
K05841	E2.4.1.173	sterol 3beta-glucosyltransferase [EC:2.4.1.173]	-	-	2.4.1.173	Transferases,Glycosyltransferases,Hexosyltransferases,UDP-glucose:sterol 3-O-beta-D-glucosyltransferase	-	-	http://www.genome.jp/dbget-bin/www_bget?ko:K05841	1.57761	4.23295	2.63344	1.1253	0.305765	0	0	0.730323	2.39232	1.38024	0.259022	0.345685	0.108272	0.0201646
K06906	K06906	uncharacterized protein	-	-	-	-	-	-	http://www.genome.jp/dbget-bin/www_bget?ko:K06906	0	0.233586	0	0.16525	1.76781	3.18244	1.08682	8.4375	0.0997089	0.118466	3.61864	3.32903	36.2921	0.0201646
K07345	fimA	major type 1 subunit fimbrin (pilin)	ko05133, ko05131	Human Diseases,Infectious disease: bacterial,Pertussis; Human Diseases,Infectious disease: bacterial,Shigellosis	-	-	-	-	http://www.genome.jp/dbget-bin/www_bget?ko:K07345	0	0.270187	0	0.50898	2.83597	2.88785	2.29528	15.6986	0.194792	0.245144	5.92943	6.5183	30.4398	0.0201646
K08478	pgtC	phosphoglycerate transport regulatory protein PgtC	ko02020	Environmental Information Processing,Signal transduction,Two-component system	-	-	-	-	http://www.genome.jp/dbget-bin/www_bget?ko:K08478	0.553219	0.088985	0.0490652	0.360248	0	1.24726	0	0.93316	0.262879	0.237861	0.545105	0.642361	2.07359	0.0201646
K10667	RNF8	E3 ubiquitin-protein ligase RNF8 [EC:2.3.2.27]	-	-	2.3.2.27	Transferases,Acyltransferases,Aminoacyltransferases,[E2 ubiquitin-conjugating enzyme]-S-ubiquitinyl-L-cysteine:[acceptor protein] ubiquitin transferase (isopeptide bond-forming; RING-type)	-	-	http://www.genome.jp/dbget-bin/www_bget?ko:K10667	0.232221	0	0	0.205094	34.9138	1.23571	16.8122	22.7627	0.109329	0.126727	18.9311	13.997	173.158	0.0201646
K11178	yagS	xanthine dehydrogenase YagS FAD-binding subunit [EC:1.17.1.4]	ko01232, ko01100, ko00230, ko01120	Metabolism,Global and overview maps,Nucleotide metabolism; Metabolism,Global and overview maps,Metabolic pathways; Metabolism,Nucleotide metabolism,Purine metabolism; Metabolism,Global and overview maps,Microbial metabolism in diverse environments	1.17.1.4	Oxidoreductases,Acting on CH or CH2 groups,With NAD+ or NADP+ as acceptor,xanthine:NAD+ oxidoreductase	M00959;M00546;M00958	Guanine ribonucleotide degradation, GMP => Urate; Purine degradation, xanthine => urea; Adenine ribonucleotide degradation, AMP => Urate	http://www.genome.jp/dbget-bin/www_bget?ko:K11178	0	0.143194	0.157911	0	2.25386	1.08443	1.23005	2.38805	0.0752763	0.087129	1.7391	0.676721	23.1029	0.0201646
K13301	secM	secretion monitor	ko03070, ko03060	Environmental Information Processing,Membrane transport,Bacterial secretion system; Genetic Information Processing,Folding, sorting and degradation,Protein export	-	-	-	-	http://www.genome.jp/dbget-bin/www_bget?ko:K13301	0	0.222463	0	0.120249	1.432	1.48714	1.02386	3.86042	0.0856778	0.107373	1.95086	1.2897	22.7697	0.0201646
K19783	HCS1	DNA polymerase alpha-associated DNA helicase A [EC:5.6.2.3]	-	-	5.6.2.3	Isomerases,Isomerases altering macromolecular conformation,Enzymes altering nucleic acid conformation,DNA 5'-3' helicase (ATP-hydrolysing)	-	-	http://www.genome.jp/dbget-bin/www_bget?ko:K19783	0.142463	0.146776	0.0351362	0.286006	0.331834	0	0	1.15761	0.152595	0.102845	0.372361	0.546372	2.44019	0.0201646
K20965	rocS	c-di-GMP phosphodiesterase [EC:3.1.4.52]	ko05111	Cellular Processes,Cellular community - prokaryotes,Biofilm formation - Vibrio cholerae	3.1.4.52	Hydrolases,Acting on ester bonds,Phosphoric-diester hydrolases,cyclic bis(3'->5')diguanylate 3'-guanylylhydrolase	-	-	http://www.genome.jp/dbget-bin/www_bget?ko:K20965	0.188935	0.258074	0.142299	0.0526088	0	0.550529	0.263493	0	0.160479	0.0862189	0.203506	0.262585	1.26811	0.0201646
K21701	btr	AraC family transcriptional regulator, transcriptional activator for feuABC-ybbA operon	-	-	-	-	-	-	http://www.genome.jp/dbget-bin/www_bget?ko:K21701	1.09926	2.37141	1.40505	1.79905	0.215615	0.0485315	0	0	1.66869	0.549111	0.0660367	0.10231	0.039574	0.0201646
K23734	lipM	lipoyl(octanoyl) transferase [EC:2.3.1.181]	ko00785, ko01240, ko01100	Metabolism,Metabolism of cofactors and vitamins,Lipoic acid metabolism; Metabolism,Global and overview maps,Biosynthesis of cofactors; Metabolism,Global and overview maps,Metabolic pathways	2.3.1.181	Transferases,Acyltransferases,Transferring groups other than aminoacyl groups,octanoyl-[acyl-carrier protein]:protein N-octanoyltransferase	M00883	Lipoic acid biosynthesis, animals and bacteria, octanoyl-ACP => dihydrolipoyl-H => dihydrolipoyl-E2	http://www.genome.jp/dbget-bin/www_bget?ko:K23734	4.0721	1.55119	1.43944	4.1892	0.321196	0	0	0.650407	2.81298	1.52295	0.242901	0.311016	0.08635	0.0201646
K25263	hpfH	(2S)-3-sulfopropanediol dehydratase activating enzyme	-	-	-	-	-	-	http://www.genome.jp/dbget-bin/www_bget?ko:K25263	0	0.523441	0.230895	0	0.103675	0.215333	0.113368	0.10381	0.188584	0.24836	0.134046	0.0543808	0.710805	0.0201646
K00003	hom	homoserine dehydrogenase [EC:1.1.1.3]	ko00300, ko01120, ko00260, ko01110, ko01100, ko00270, ko01230	Metabolism,Amino acid metabolism,Lysine biosynthesis; Metabolism,Global and overview maps,Microbial metabolism in diverse environments; Metabolism,Amino acid metabolism,Glycine, serine and threonine metabolism; Metabolism,Global and overview maps,Biosynthesis of secondary metabolites; Metabolism,Global and overview maps,Metabolic pathways; Metabolism,Amino acid metabolism,Cysteine and methionine …	1.1.1.3	Oxidoreductases,Acting on the CH-OH group of donors,With NAD+ or NADP+ as acceptor,L-homoserine:NAD(P)+ oxidoreductase	M00018;M00017	Threonine biosynthesis, aspartate => homoserine => threonine; Methionine biosynthesis, aspartate => homoserine => methionine	http://www.genome.jp/dbget-bin/www_bget?ko:K00003	266.789	234.874	264.652	231.761	300.793	303.49	341.806	291.899	249.519	18.7713	309.497	22.1011	1.24038	0.0209213
K00020	HIBADH, mmsB	3-hydroxyisobutyrate dehydrogenase [EC:1.1.1.31]	ko01100, ko00280	Metabolism,Global and overview maps,Metabolic pathways; Metabolism,Amino acid metabolism,Valine, leucine and isoleucine degradation	1.1.1.31	Oxidoreductases,Acting on the CH-OH group of donors,With NAD+ or NADP+ as acceptor,3-hydroxy-2-methylpropanoate:NAD+ oxidoreductase	-	-	http://www.genome.jp/dbget-bin/www_bget?ko:K00020	15.1216	14.974	12.3993	11.5959	71.4732	22.8438	21.8592	27.8003	13.5227	1.79231	35.9941	23.7952	2.66175	0.0209213
K00059	fabG, OAR1	3-oxoacyl-[acyl-carrier protein] reductase [EC:1.1.1.100]	ko00061, ko00333, ko01100, ko01240, ko01110, ko00780, ko01212	Metabolism,Lipid metabolism,Fatty acid biosynthesis; Metabolism,Biosynthesis of other secondary metabolites,Prodigiosin biosynthesis; Metabolism,Global and overview maps,Metabolic pathways; Metabolism,Global and overview maps,Biosynthesis of cofactors; Metabolism,Global and overview maps,Biosynthesis of secondary metabolites; Metabolism,Metabolism of cofactors and vitamins,Biotin metabolism; Meta…	1.1.1.100	Oxidoreductases,Acting on the CH-OH group of donors,With NAD+ or NADP+ as acceptor,(3R)-3-hydroxyacyl-[acyl-carrier protein]:NADP+ oxidoreductase	M00083;M00572;M00874	Fatty acid biosynthesis, elongation; Pimeloyl-ACP biosynthesis, BioC-BioH pathway, malonyl-ACP => pimeloyl-ACP; Fatty acid biosynthesis in mitochondria, fungi	http://www.genome.jp/dbget-bin/www_bget?ko:K00059	719.693	698.516	718.678	681.839	915.763	769.729	784.511	915.615	704.681	18.0834	846.404	80.23	1.20112	0.0209213
K00088	IMPDH, guaB	IMP dehydrogenase [EC:1.1.1.205]	ko01232, ko00230, ko01110, ko00983, ko01100	Metabolism,Global and overview maps,Nucleotide metabolism; Metabolism,Nucleotide metabolism,Purine metabolism; Metabolism,Global and overview maps,Biosynthesis of secondary metabolites; Metabolism,Xenobiotics biodegradation and metabolism,Drug metabolism - other enzymes; Metabolism,Global and overview maps,Metabolic pathways	1.1.1.205	Oxidoreductases,Acting on the CH-OH group of donors,With NAD+ or NADP+ as acceptor,IMP:NAD+ oxidoreductase	M00050	Guanine ribonucleotide biosynthesis, IMP => GDP,GTP	http://www.genome.jp/dbget-bin/www_bget?ko:K00088	353.663	295.885	285.544	349.185	468.097	374.25	366.796	401.791	321.069	35.351	402.734	46.1016	1.25435	0.0209213
K00094	E1.1.1.251, gatD	galactitol-1-phosphate 5-dehydrogenase [EC:1.1.1.251]	ko01100, ko00052	Metabolism,Global and overview maps,Metabolic pathways; Metabolism,Carbohydrate metabolism,Galactose metabolism	1.1.1.251	Oxidoreductases,Acting on the CH-OH group of donors,With NAD+ or NADP+ as acceptor,galactitol-1-phosphate:NAD+ oxidoreductase	-	-	http://www.genome.jp/dbget-bin/www_bget?ko:K00094	0.0348468	0.179509	0.0395915	0.0776246	0.533311	0.627693	0.311028	2.49203	0.0828929	0.0671957	0.991015	1.00944	11.9554	0.0209213
K00097	pdxA	4-hydroxythreonine-4-phosphate dehydrogenase [EC:1.1.1.262]	ko01100, ko00750, ko01240	Metabolism,Global and overview maps,Metabolic pathways; Metabolism,Metabolism of cofactors and vitamins,Vitamin B6 metabolism; Metabolism,Global and overview maps,Biosynthesis of cofactors	1.1.1.262	Oxidoreductases,Acting on the CH-OH group of donors,With NAD+ or NADP+ as acceptor,4-phosphooxy-L-threonine:NAD+ 3-oxidoreductase (decarboxylating)	M00124	Pyridoxal-P biosynthesis, erythrose-4P => pyridoxal-P	http://www.genome.jp/dbget-bin/www_bget?ko:K00097	13.4205	11.5022	7.3347	19.7711	5.4305	1.46326	1.90033	6.99458	13.0071	5.17571	3.94717	2.69854	0.303462	0.0209213
K00098	idnD	L-idonate 5-dehydrogenase [EC:1.1.1.264]	-	-	1.1.1.264	Oxidoreductases,Acting on the CH-OH group of donors,With NAD+ or NADP+ as acceptor,L-idonate:NAD(P)+ oxidoreductase	-	-	http://www.genome.jp/dbget-bin/www_bget?ko:K00098	2.6064	0.823367	1.4212	0.969769	24.6766	3.7198	2.63614	3.14819	1.45518	0.808555	8.54518	10.7634	5.87223	0.0209213
K00112	glpB	glycerol-3-phosphate dehydrogenase subunit B [EC:1.1.5.3]	ko00564, ko01110	Metabolism,Lipid metabolism,Glycerophospholipid metabolism; Metabolism,Global and overview maps,Biosynthesis of secondary metabolites	1.1.5.3	Oxidoreductases,Acting on the CH-OH group of donors,With a quinone or similar compound as acceptor,sn-glycerol 3-phosphate:quinone oxidoreductase	-	-	http://www.genome.jp/dbget-bin/www_bget?ko:K00112	20.483	20.0932	14.9335	18.1994	36.6864	25.6269	24.2812	28.6865	18.4273	2.53374	28.8202	5.55865	1.564	0.0209213
K00113	glpC	glycerol-3-phosphate dehydrogenase subunit C	ko00564, ko01110	Metabolism,Lipid metabolism,Glycerophospholipid metabolism; Metabolism,Global and overview maps,Biosynthesis of secondary metabolites	-	-	-	-	http://www.genome.jp/dbget-bin/www_bget?ko:K00113	20.8269	20.3587	15.184	18.2991	36.5481	23.9044	32.6526	34.0618	18.6672	2.56864	31.7917	5.49933	1.70308	0.0209213
K00131	gapN	glyceraldehyde-3-phosphate dehydrogenase (NADP+) [EC:1.2.1.9]	ko01120, ko01100, ko00030, ko01200, ko00010	Metabolism,Global and overview maps,Microbial metabolism in diverse environments; Metabolism,Global and overview maps,Metabolic pathways; Metabolism,Carbohydrate metabolism,Pentose phosphate pathway; Metabolism,Global and overview maps,Carbon metabolism; Metabolism,Carbohydrate metabolism,Glycolysis / Gluconeogenesis	1.2.1.9	Oxidoreductases,Acting on the aldehyde or oxo group of donors,With NAD+ or NADP+ as acceptor,D-glyceraldehyde-3-phosphate:NADP+ oxidoreductase	M00633;M00308	Semi-phosphorylative Entner-Doudoroff pathway, gluconate/galactonate => glycerate-3P; Semi-phosphorylative Entner-Doudoroff pathway, gluconate => glycerate-3P	http://www.genome.jp/dbget-bin/www_bget?ko:K00131	0.404035	0.104469	0.633038	0.590026	4.7153	7.16348	0.791916	3.88204	0.432892	0.240447	4.13818	2.62987	9.55939	0.0209213
K00132	E1.2.1.10	acetaldehyde dehydrogenase (acetylating) [EC:1.2.1.10]	ko00650, ko00620, ko01120, ko01100	Metabolism,Carbohydrate metabolism,Butanoate metabolism; Metabolism,Carbohydrate metabolism,Pyruvate metabolism; Metabolism,Global and overview maps,Microbial metabolism in diverse environments; Metabolism,Global and overview maps,Metabolic pathways	1.2.1.10	Oxidoreductases,Acting on the aldehyde or oxo group of donors,With NAD+ or NADP+ as acceptor,acetaldehyde:NAD+ oxidoreductase (CoA-acetylating)	-	-	http://www.genome.jp/dbget-bin/www_bget?ko:K00132	8.45569	17.0514	15.3563	9.01025	26.835	30.262	18.8856	27.2515	12.4684	4.37432	25.8085	4.86127	2.06992	0.0209213
K00161	PDHA, pdhA	pyruvate dehydrogenase E1 component alpha subunit [EC:1.2.4.1]	ko01110, ko01100, ko01120, ko00020, ko05230, ko01200, ko04066, ko05415, ko00620, ko00010, ko04922	Metabolism,Global and overview maps,Biosynthesis of secondary metabolites; Metabolism,Global and overview maps,Metabolic pathways; Metabolism,Global and overview maps,Microbial metabolism in diverse environments; Metabolism,Carbohydrate metabolism,Citrate cycle (TCA cycle); Human Diseases,Cancer: overview,Central carbon metabolism in cancer; Metabolism,Global and overview maps,Carbon metabolism; …	1.2.4.1	Oxidoreductases,Acting on the aldehyde or oxo group of donors,With a disulfide as acceptor,pyruvate:[dihydrolipoyllysine-residue acetyltransferase]-lipoyllysine 2-oxidoreductase (decarboxylating, acceptor-acetylating)	M00307	Pyruvate oxidation, pyruvate => acetyl-CoA	http://www.genome.jp/dbget-bin/www_bget?ko:K00161	25.435	0.842548	42.194	27.6685	67.8892	54.8696	73.0524	63.8553	24.035	17.1542	64.9166	7.68322	2.70092	0.0209213
K00162	PDHB, pdhB	pyruvate dehydrogenase E1 component beta subunit [EC:1.2.4.1]	ko04066, ko05415, ko00620, ko04922, ko00010, ko01100, ko01110, ko05230, ko00020, ko01120, ko01200	Environmental Information Processing,Signal transduction,HIF-1 signaling pathway; Human Diseases,Cardiovascular disease,Diabetic cardiomyopathy; Metabolism,Carbohydrate metabolism,Pyruvate metabolism; Organismal Systems,Endocrine system,Glucagon signaling pathway; Metabolism,Carbohydrate metabolism,Glycolysis / Gluconeogenesis; Metabolism,Global and overview maps,Metabolic pathways; Metabolism,Gl…	1.2.4.1	Oxidoreductases,Acting on the aldehyde or oxo group of donors,With a disulfide as acceptor,pyruvate:[dihydrolipoyllysine-residue acetyltransferase]-lipoyllysine 2-oxidoreductase (decarboxylating, acceptor-acetylating)	M00307	Pyruvate oxidation, pyruvate => acetyl-CoA	http://www.genome.jp/dbget-bin/www_bget?ko:K00162	31.9021	2.14897	45.1417	33.3055	81.2011	75.1235	77.0784	78.2509	28.1246	18.3069	77.9135	2.54322	2.7703	0.0209213
K00171	porD	pyruvate ferredoxin oxidoreductase delta subunit [EC:1.2.7.1]	ko00720, ko00640, ko00010, ko00680, ko00650, ko00620, ko00020, ko01120, ko01100, ko01110, ko00633, ko01200	Metabolism,Energy metabolism,Carbon fixation pathways in prokaryotes; Metabolism,Carbohydrate metabolism,Propanoate metabolism; Metabolism,Carbohydrate metabolism,Glycolysis / Gluconeogenesis; Metabolism,Energy metabolism,Methane metabolism; Metabolism,Carbohydrate metabolism,Butanoate metabolism; Metabolism,Carbohydrate metabolism,Pyruvate metabolism; Metabolism,Carbohydrate metabolism,Citrate c…	1.2.7.1	Oxidoreductases,Acting on the aldehyde or oxo group of donors,With an iron-sulfur protein as acceptor,pyruvate:ferredoxin 2-oxidoreductase (CoA-acetylating)	M00620;M00307;M00173;M00374	Incomplete reductive citrate cycle, acetyl-CoA => oxoglutarate; Pyruvate oxidation, pyruvate => acetyl-CoA; Reductive citrate cycle (Arnon-Buchanan cycle); Dicarboxylate-hydroxybutyrate cycle	http://www.genome.jp/dbget-bin/www_bget?ko:K00171	33.4564	29.8144	24.418	23.873	76.5116	36.0075	48.9129	61.2983	27.8905	4.57821	55.6826	17.3044	1.99647	0.0209213
K00172	porC, porG	pyruvate ferredoxin oxidoreductase gamma subunit [EC:1.2.7.1]	ko01200, ko00020, ko01120, ko01100, ko01110, ko00633, ko00640, ko00010, ko00680, ko00650, ko00620, ko00720	Metabolism,Global and overview maps,Carbon metabolism; Metabolism,Carbohydrate metabolism,Citrate cycle (TCA cycle); Metabolism,Global and overview maps,Microbial metabolism in diverse environments; Metabolism,Global and overview maps,Metabolic pathways; Metabolism,Global and overview maps,Biosynthesis of secondary metabolites; Metabolism,Xenobiotics biodegradation and metabolism,Nitrotoluene deg…	1.2.7.1	Oxidoreductases,Acting on the aldehyde or oxo group of donors,With an iron-sulfur protein as acceptor,pyruvate:ferredoxin 2-oxidoreductase (CoA-acetylating)	M00620;M00374;M00307;M00173	Incomplete reductive citrate cycle, acetyl-CoA => oxoglutarate; Dicarboxylate-hydroxybutyrate cycle; Pyruvate oxidation, pyruvate => acetyl-CoA; Reductive citrate cycle (Arnon-Buchanan cycle)	http://www.genome.jp/dbget-bin/www_bget?ko:K00172	50.5133	55.2999	50.9877	44.3316	100.781	73.2061	59.8292	79.5919	50.2831	4.51437	78.3522	17.0704	1.55822	0.0209213
K00208	fabI	enoyl-[acyl-carrier protein] reductase I [EC:1.3.1.9 1.3.1.10]	ko01212, ko00780, ko01100, ko01240, ko01110, ko00061, ko00333	Metabolism,Global and overview maps,Fatty acid metabolism; Metabolism,Metabolism of cofactors and vitamins,Biotin metabolism; Metabolism,Global and overview maps,Metabolic pathways; Metabolism,Global and overview maps,Biosynthesis of cofactors; Metabolism,Global and overview maps,Biosynthesis of secondary metabolites; Metabolism,Lipid metabolism,Fatty acid biosynthesis; Metabolism,Biosynthesis of…	1.3.1.9;1.3.1.10	Oxidoreductases,Acting on the CH-CH group of donors,With NAD+ or NADP+ as acceptor,acyl-[acyl-carrier protein]:NAD+ oxidoreductase; Oxidoreductases,Acting on the CH-CH group of donors,With NAD+ or NADP+ as acceptor,acyl-[acyl-carrier protein]:NADP+ oxidoreductase (Si-specific)	M00083;M00572	Fatty acid biosynthesis, elongation; Pimeloyl-ACP biosynthesis, BioC-BioH pathway, malonyl-ACP => pimeloyl-ACP	http://www.genome.jp/dbget-bin/www_bget?ko:K00208	141.062	101.769	134.136	117.006	69.3128	72.3405	56.3959	67.7788	123.493	17.6632	66.457	6.97002	0.538142	0.0209213
K00216	entA	2,3-dihydro-2,3-dihydroxybenzoate dehydrogenase [EC:1.3.1.28]	ko01110, ko01053	Metabolism,Global and overview maps,Biosynthesis of secondary metabolites; Metabolism,Metabolism of terpenoids and polyketides,Biosynthesis of siderophore group nonribosomal peptides	1.3.1.28	Oxidoreductases,Acting on the CH-CH group of donors,With NAD+ or NADP+ as acceptor,(2S,3S)-2,3-dihydro-2,3-dihydroxybenzoate:NAD+ oxidoreductase	-	-	http://www.genome.jp/dbget-bin/www_bget?ko:K00216	0.0971232	0.100063	0.0551737	0.108176	1.26819	1.4922	0.487621	3.85969	0.090134	0.0237709	1.77692	1.45374	19.7142	0.0209213
K00246	frdC	succinate dehydrogenase subunit C	ko00020, ko01120, ko01100, ko00190, ko01110, ko01200, ko00720, ko00650, ko00620, ko02020	Metabolism,Carbohydrate metabolism,Citrate cycle (TCA cycle); Metabolism,Global and overview maps,Microbial metabolism in diverse environments; Metabolism,Global and overview maps,Metabolic pathways; Metabolism,Energy metabolism,Oxidative phosphorylation; Metabolism,Global and overview maps,Biosynthesis of secondary metabolites; Metabolism,Global and overview maps,Carbon metabolism; Metabolism,En…	-	-	M00009;M00173;M00150;M00011	Citrate cycle (TCA cycle, Krebs cycle); Reductive citrate cycle (Arnon-Buchanan cycle); Fumarate reductase, prokaryotes; Citrate cycle, second carbon oxidation, 2-oxoglutarate => oxaloacetate	http://www.genome.jp/dbget-bin/www_bget?ko:K00246	0.353046	0.094378	0.100279	0.196611	1.68235	1.92	0.511017	4.39854	0.186079	0.120775	2.12798	1.6342	11.4359	0.0209213
K00259	ald	alanine dehydrogenase [EC:1.4.1.1]	ko00430, ko00250, ko01100	Metabolism,Metabolism of other amino acids,Taurine and hypotaurine metabolism; Metabolism,Amino acid metabolism,Alanine, aspartate and glutamate metabolism; Metabolism,Global and overview maps,Metabolic pathways	1.4.1.1	Oxidoreductases,Acting on the CH-NH2 group of donors,With NAD+ or NADP+ as acceptor,L-alanine:NAD+ oxidoreductase (deaminating)	-	-	http://www.genome.jp/dbget-bin/www_bget?ko:K00259	128.671	175.191	132.686	128.2	210.859	235.088	262.718	247.234	141.187	22.7585	238.975	21.8906	1.69261	0.0209213
K00275	pdxH, PNPO	pyridoxamine 5'-phosphate oxidase [EC:1.4.3.5]	ko01120, ko00750, ko01240, ko01100	Metabolism,Global and overview maps,Microbial metabolism in diverse environments; Metabolism,Metabolism of cofactors and vitamins,Vitamin B6 metabolism; Metabolism,Global and overview maps,Biosynthesis of cofactors; Metabolism,Global and overview maps,Metabolic pathways	1.4.3.5	Oxidoreductases,Acting on the CH-NH2 group of donors,With oxygen as acceptor,pyridoxamine-5'-phosphate:oxygen oxidoreductase (deaminating)	M00124	Pyridoxal-P biosynthesis, erythrose-4P => pyridoxal-P	http://www.genome.jp/dbget-bin/www_bget?ko:K00275	22.8259	11.4043	10.5862	18.1737	57.3297	40.5891	28.6138	77.3258	15.7475	5.81645	50.9646	21.1552	3.23636	0.0209213
K00385	asrC	anaerobic sulfite reductase subunit C	ko00920, ko01120, ko01100	Metabolism,Energy metabolism,Sulfur metabolism; Metabolism,Global and overview maps,Microbial metabolism in diverse environments; Metabolism,Global and overview maps,Metabolic pathways	-	-	-	-	http://www.genome.jp/dbget-bin/www_bget?ko:K00385	11.8749	5.88309	6.63905	10.0286	4.89161	5.63729	3.51983	2.86739	8.60639	2.82797	4.22903	1.26217	0.491382	0.0209213
K00537	arsC	arsenate reductase (glutaredoxin) [EC:1.20.4.1]	-	-	1.20.4.1	Oxidoreductases,Acting on phosphorus or arsenic in donors,With disulfide as acceptor,arsenate:glutathione/glutaredoxin oxidoreductase	-	-	http://www.genome.jp/dbget-bin/www_bget?ko:K00537	226.078	174.67	210.684	221.426	325.868	241.293	232.304	263.587	208.214	23.2738	265.763	42.1727	1.27639	0.0209213
K00554	trmD	tRNA (guanine37-N1)-methyltransferase [EC:2.1.1.228]	-	-	2.1.1.228	Transferases,Transferring one-carbon groups,Methyltransferases,S-adenosyl-L-methionine:tRNA (guanine37-N1)-methyltransferase	-	-	http://www.genome.jp/dbget-bin/www_bget?ko:K00554	398.356	369.664	369.2	378.917	572.787	430.588	500.808	450.048	379.034	13.6365	488.558	63.4774	1.28895	0.0209213
K00561	ermC, ermA	23S rRNA (adenine-N6)-dimethyltransferase [EC:2.1.1.184]	-	-	2.1.1.184	Transferases,Transferring one-carbon groups,Methyltransferases,S-adenosyl-L-methionine:23S rRNA (adenine2085-N6)-dimethyltransferase	-	-	http://www.genome.jp/dbget-bin/www_bget?ko:K00561	43.2387	69.4354	59.8171	48.6869	24.9602	33.8272	21.2657	43.2199	55.2945	11.6822	30.8183	9.80515	0.557347	0.0209213
K00634	ptb	phosphate butyryltransferase [EC:2.3.1.19]	ko01100, ko00650	Metabolism,Global and overview maps,Metabolic pathways; Metabolism,Carbohydrate metabolism,Butanoate metabolism	2.3.1.19	Transferases,Acyltransferases,Transferring groups other than aminoacyl groups,butanoyl-CoA:phosphate butanoyltransferase	-	-	http://www.genome.jp/dbget-bin/www_bget?ko:K00634	37.8024	53.9008	52.0369	27.3801	17.4882	27.0429	13.4535	14.6904	42.78	12.5339	18.1687	6.15211	0.424701	0.0209213
K00675	nhoA	N-hydroxyarylamine O-acetyltransferase [EC:2.3.1.118]	-	-	2.3.1.118	Transferases,Acyltransferases,Transferring groups other than aminoacyl groups,acetyl-CoA:N-hydroxyarylamine O-acetyltransferase	-	-	http://www.genome.jp/dbget-bin/www_bget?ko:K00675	4.85913	12.131	11.5554	3.21857	20.2872	12.6719	17.9112	15.2714	7.94101	4.56139	16.5354	3.29109	2.08228	0.0209213
K00689	E2.4.1.5	dextransucrase [EC:2.4.1.5]	ko02020, ko01100, ko00500	Environmental Information Processing,Signal transduction,Two-component system; Metabolism,Global and overview maps,Metabolic pathways; Metabolism,Carbohydrate metabolism,Starch and sucrose metabolism	2.4.1.5	Transferases,Glycosyltransferases,Hexosyltransferases,sucrose:(1->6)-alpha-D-glucan 6-alpha-D-glucosyltransferase	-	-	http://www.genome.jp/dbget-bin/www_bget?ko:K00689	1.03687	0.0522892	1.46217	1.19892	6.7464	9.07993	1.97525	7.97238	0.937562	0.615655	6.44349	3.12758	6.8726	0.0209213
K00690	E2.4.1.7	sucrose phosphorylase [EC:2.4.1.7]	ko00500, ko01100	Metabolism,Carbohydrate metabolism,Starch and sucrose metabolism; Metabolism,Global and overview maps,Metabolic pathways	2.4.1.7	Transferases,Glycosyltransferases,Hexosyltransferases,sucrose:phosphate alpha-D-glucosyltransferase	-	-	http://www.genome.jp/dbget-bin/www_bget?ko:K00690	60.2534	34.8033	57.1365	66.6491	127.425	80.5979	83.7272	71.5163	54.7106	13.8496	90.8166	24.949	1.65995	0.0209213
K00692	sacB	levansucrase [EC:2.4.1.10]	ko02020, ko01100, ko00500	Environmental Information Processing,Signal transduction,Two-component system; Metabolism,Global and overview maps,Metabolic pathways; Metabolism,Carbohydrate metabolism,Starch and sucrose metabolism	2.4.1.10	Transferases,Glycosyltransferases,Hexosyltransferases,sucrose:[6)-beta-D-fructofuranosyl-(2->]n alpha-D-glucopyranoside 6-beta-D-fructosyltransferase	-	-	http://www.genome.jp/dbget-bin/www_bget?ko:K00692	0.543886	0.0994643	0.478995	1.0341	4.73297	5.54668	1.58414	4.1723	0.539112	0.383816	4.00902	1.71223	7.43634	0.0209213
K00703	glgA	starch synthase [EC:2.4.1.21]	ko00500, ko02026, ko01110, ko01100	Metabolism,Carbohydrate metabolism,Starch and sucrose metabolism; Cellular Processes,Cellular community - prokaryotes,Biofilm formation - Escherichia coli; Metabolism,Global and overview maps,Biosynthesis of secondary metabolites; Metabolism,Global and overview maps,Metabolic pathways	2.4.1.21	Transferases,Glycosyltransferases,Hexosyltransferases,ADP-alpha-D-glucose:(1->4)-alpha-D-glucan 4-alpha-D-glucosyltransferase	M00565;M00854	Trehalose biosynthesis, D-glucose 1P => trehalose; Glycogen biosynthesis, glucose-1P => glycogen/starch	http://www.genome.jp/dbget-bin/www_bget?ko:K00703	374.033	436.687	422.365	384.696	299.493	350.993	335.822	357.749	404.445	29.8637	336.014	26.0167	0.830803	0.0209213
K00759	APRT, apt	adenine phosphoribosyltransferase [EC:2.4.2.7]	ko01100, ko00230, ko01232	Metabolism,Global and overview maps,Metabolic pathways; Metabolism,Nucleotide metabolism,Purine metabolism; Metabolism,Global and overview maps,Nucleotide metabolism	2.4.2.7	Transferases,Glycosyltransferases,Pentosyltransferases,AMP:diphosphate phospho-D-ribosyltransferase	-	-	http://www.genome.jp/dbget-bin/www_bget?ko:K00759	337.422	292.676	273.904	331.903	485.466	406.482	452.647	449.907	308.976	30.7166	448.626	32.4096	1.45197	0.0209213
K00761	upp, UPRT	uracil phosphoribosyltransferase [EC:2.4.2.9]	ko01232, ko01100, ko00240	Metabolism,Global and overview maps,Nucleotide metabolism; Metabolism,Global and overview maps,Metabolic pathways; Metabolism,Nucleotide metabolism,Pyrimidine metabolism	2.4.2.9	Transferases,Glycosyltransferases,Pentosyltransferases,UMP:diphosphate phospho-alpha-D-ribosyltransferase	-	-	http://www.genome.jp/dbget-bin/www_bget?ko:K00761	398.405	372.274	336.852	420.106	562.273	439.205	501.119	495.348	381.909	35.8425	499.486	50.3183	1.30787	0.0209213
K00799	GST, gst	glutathione S-transferase [EC:2.5.1.18]	ko05208, ko00980, ko00982, ko05207, ko05200, ko05418, ko00480, ko05225, ko04212, ko01524, ko01100, ko00983, ko05204	Human Diseases,Cancer: overview,Chemical carcinogenesis - reactive oxygen species; Metabolism,Xenobiotics biodegradation and metabolism,Metabolism of xenobiotics by cytochrome P450; Metabolism,Xenobiotics biodegradation and metabolism,Drug metabolism - cytochrome P450; Human Diseases,Cancer: overview,Chemical carcinogenesis - receptor activation; Human Diseases,Cancer: overview,Pathways in cancer…	2.5.1.18	Transferases,Transferring alkyl or aryl groups, other than methyl groups,Transferring alkyl or aryl groups, other than methyl groups (only sub-subclass identified to date),RX:glutathione R-transferase	-	-	http://www.genome.jp/dbget-bin/www_bget?ko:K00799	0.487977	0.736266	1.79853	1.24307	4.64634	4.25638	3.45331	12.5389	1.06646	0.580455	6.22373	4.2393	5.83587	0.0209213
K00845	glk	glucokinase [EC:2.7.1.2]	ko01120, ko01100, ko01110, ko01200, ko00524, ko00052, ko00520, ko00500, ko01250, ko00010, ko00521	Metabolism,Global and overview maps,Microbial metabolism in diverse environments; Metabolism,Global and overview maps,Metabolic pathways; Metabolism,Global and overview maps,Biosynthesis of secondary metabolites; Metabolism,Global and overview maps,Carbon metabolism; Metabolism,Biosynthesis of other secondary metabolites,Neomycin, kanamycin and gentamicin biosynthesis; Metabolism,Carbohydrate met…	2.7.1.2	Transferases,Transferring phosphorus-containing groups,Phosphotransferases with an alcohol group as acceptor,ATP:D-glucose 6-phosphotransferase	M00549;M00892;M00909;M00001	Nucleotide sugar biosynthesis, glucose => UDP-glucose; UDP-N-acetyl-D-glucosamine biosynthesis, eukaryotes, glucose => UDP-GlcNAc; UDP-N-acetyl-D-glucosamine biosynthesis, prokaryotes, glucose => UDP-GlcNAc; Glycolysis (Embden-Meyerhof pathway), glucose => pyruvate	http://www.genome.jp/dbget-bin/www_bget?ko:K00845	2.03416	1.54192	2.3797	1.06863	26.6766	5.13921	3.40674	4.77757	1.7561	0.57291	10	11.1427	5.69445	0.0209213
K00848	rhaB	rhamnulokinase [EC:2.7.1.5]	ko01100, ko00040, ko01120, ko00051	Metabolism,Global and overview maps,Metabolic pathways; Metabolism,Carbohydrate metabolism,Pentose and glucuronate interconversions; Metabolism,Global and overview maps,Microbial metabolism in diverse environments; Metabolism,Carbohydrate metabolism,Fructose and mannose metabolism	2.7.1.5	Transferases,Transferring phosphorus-containing groups,Phosphotransferases with an alcohol group as acceptor,ATP:L-rhamnulose 1-phosphotransferase	-	-	http://www.genome.jp/dbget-bin/www_bget?ko:K00848	174.349	227.192	208.56	181.746	113.615	121.213	119.587	108.862	197.962	24.4081	115.819	5.67315	0.585059	0.0209213
K00850	pfkA, PFK	6-phosphofructokinase 1 [EC:2.7.1.11]	ko00052, ko00030, ko04066, ko04922, ko00010, ko01100, ko01200, ko01230, ko00680, ko04919, ko04152, ko05230, ko01120, ko03018, ko01110, ko00051	Metabolism,Carbohydrate metabolism,Galactose metabolism; Metabolism,Carbohydrate metabolism,Pentose phosphate pathway; Environmental Information Processing,Signal transduction,HIF-1 signaling pathway; Organismal Systems,Endocrine system,Glucagon signaling pathway; Metabolism,Carbohydrate metabolism,Glycolysis / Gluconeogenesis; Metabolism,Global and overview maps,Metabolic pathways; Metabolism,Gl…	2.7.1.11	Transferases,Transferring phosphorus-containing groups,Phosphotransferases with an alcohol group as acceptor,ATP:beta-D-fructose-6-phosphate 1-phosphotransferase	M00001;M00345	Glycolysis (Embden-Meyerhof pathway), glucose => pyruvate; Formaldehyde assimilation, ribulose monophosphate pathway	http://www.genome.jp/dbget-bin/www_bget?ko:K00850	280.48	240.277	234.237	289.962	383.263	301.804	309.865	294.509	261.239	28.0698	322.36	41.0835	1.23397	0.0209213
K00853	araB	L-ribulokinase [EC:2.7.1.16]	ko00040, ko01100	Metabolism,Carbohydrate metabolism,Pentose and glucuronate interconversions; Metabolism,Global and overview maps,Metabolic pathways	2.7.1.16	Transferases,Transferring phosphorus-containing groups,Phosphotransferases with an alcohol group as acceptor,ATP:L(or D)-ribulose 5-phosphotransferase	-	-	http://www.genome.jp/dbget-bin/www_bget?ko:K00853	17.3698	21.4414	15.1342	15.6316	5.87403	8.55646	6.86786	8.11516	17.3943	2.86327	7.35338	1.21818	0.422747	0.0209213
K00860	cysC	adenylylsulfate kinase [EC:2.7.1.25]	ko00920, ko01100, ko01120, ko00230	Metabolism,Energy metabolism,Sulfur metabolism; Metabolism,Global and overview maps,Metabolic pathways; Metabolism,Global and overview maps,Microbial metabolism in diverse environments; Metabolism,Nucleotide metabolism,Purine metabolism	2.7.1.25	Transferases,Transferring phosphorus-containing groups,Phosphotransferases with an alcohol group as acceptor,ATP:adenylyl-sulfate 3'-phosphotransferase	M00176	Assimilatory sulfate reduction, sulfate => H2S	http://www.genome.jp/dbget-bin/www_bget?ko:K00860	44.9419	89.2462	104.003	49.257	42.9435	40.0179	21.0205	33.7589	71.8619	29.274	34.4352	9.72919	0.479186	0.0209213
K00864	glpK, GK	glycerol kinase [EC:2.7.1.30]	ko04626, ko03320, ko00561, ko01100	Organismal Systems,Environmental adaptation,Plant-pathogen interaction; Organismal Systems,Endocrine system,PPAR signaling pathway; Metabolism,Lipid metabolism,Glycerolipid metabolism; Metabolism,Global and overview maps,Metabolic pathways	2.7.1.30	Transferases,Transferring phosphorus-containing groups,Phosphotransferases with an alcohol group as acceptor,ATP:glycerol 3-phosphotransferase	-	-	http://www.genome.jp/dbget-bin/www_bget?ko:K00864	225.207	187.745	226.283	200.093	303.989	235.198	274.01	251.051	209.832	19.059	266.062	29.8862	1.26798	0.0209213
K00892	gsk	inosine kinase [EC:2.7.1.73]	ko01232, ko00230, ko01100	Metabolism,Global and overview maps,Nucleotide metabolism; Metabolism,Nucleotide metabolism,Purine metabolism; Metabolism,Global and overview maps,Metabolic pathways	2.7.1.73	Transferases,Transferring phosphorus-containing groups,Phosphotransferases with an alcohol group as acceptor,ATP:inosine 5'-phosphotransferase	-	-	http://www.genome.jp/dbget-bin/www_bget?ko:K00892	0.0277973	0.0286389	0.0631643	0.123842	0.482146	1.00142	0.186081	3.09543	0.0608607	0.0451052	1.19127	1.31341	19.5737	0.0209213
K00897	aphA	kanamycin kinase [EC:2.7.1.95]	-	-	2.7.1.95	Transferases,Transferring phosphorus-containing groups,Phosphotransferases with an alcohol group as acceptor,ATP:kanamycin 3'-O-phosphotransferase	-	-	http://www.genome.jp/dbget-bin/www_bget?ko:K00897	34.238	11.8177	15.9201	44.3614	181.661	53.3413	92.3392	48.084	26.5843	15.3447	93.8564	61.7753	3.53053	0.0209213
K00917	lacC	tagatose 6-phosphate kinase [EC:2.7.1.144]	ko00052, ko01100	Metabolism,Carbohydrate metabolism,Galactose metabolism; Metabolism,Global and overview maps,Metabolic pathways	2.7.1.144	Transferases,Transferring phosphorus-containing groups,Phosphotransferases with an alcohol group as acceptor,ATP:D-tagatose-6-phosphate 1-phosphotransferase	-	-	http://www.genome.jp/dbget-bin/www_bget?ko:K00917	14.6163	8.69107	7.60114	19.4047	97.4016	51.7666	43.9179	101.134	12.5783	5.49654	73.5551	29.9019	5.84777	0.0209213
K00949	thiN, TPK1, THI80	thiamine pyrophosphokinase [EC:2.7.6.2]	ko01240, ko01100, ko00730	Metabolism,Global and overview maps,Biosynthesis of cofactors; Metabolism,Global and overview maps,Metabolic pathways; Metabolism,Metabolism of cofactors and vitamins,Thiamine metabolism	2.7.6.2	Transferases,Transferring phosphorus-containing groups,Diphosphotransferases,ATP:thiamine diphosphotransferase	M00898;M00897	Thiamine biosynthesis, pyridoxal-5P => TMP/thiamine/TPP; Thiamine biosynthesis, plants, AIR (+ NAD+) => TMP/thiamine/TPP	http://www.genome.jp/dbget-bin/www_bget?ko:K00949	191.438	217.317	267.016	204.08	337.222	277.056	270.6	327.035	219.963	33.1003	302.978	34.0179	1.37741	0.0209213
K00952	nadM	nicotinamide-nucleotide adenylyltransferase [EC:2.7.7.1]	ko00760, ko01100	Metabolism,Metabolism of cofactors and vitamins,Nicotinate and nicotinamide metabolism; Metabolism,Global and overview maps,Metabolic pathways	2.7.7.1	Transferases,Transferring phosphorus-containing groups,Nucleotidyltransferases,ATP:nicotinamide-nucleotide adenylyltransferase	-	-	http://www.genome.jp/dbget-bin/www_bget?ko:K00952	7.30899	5.55397	4.68131	7.60487	0.786473	2.73523	0.217021	0.822001	6.28729	1.402	1.14018	1.0989	0.181347	0.0209213
K00955	cysNC	bifunctional enzyme CysN/CysC [EC:2.7.7.4 2.7.1.25]	ko01110, ko01100, ko00261, ko01120, ko00450, ko00230, ko00920	Metabolism,Global and overview maps,Biosynthesis of secondary metabolites; Metabolism,Global and overview maps,Metabolic pathways; Metabolism,Biosynthesis of other secondary metabolites,Monobactam biosynthesis; Metabolism,Global and overview maps,Microbial metabolism in diverse environments; Metabolism,Metabolism of other amino acids,Selenocompound metabolism; Metabolism,Nucleotide metabolism,Pur…	2.7.7.4;2.7.1.25	Transferases,Transferring phosphorus-containing groups,Nucleotidyltransferases,ATP:sulfate adenylyltransferase; Transferases,Transferring phosphorus-containing groups,Phosphotransferases with an alcohol group as acceptor,ATP:adenylyl-sulfate 3'-phosphotransferase	M00176	Assimilatory sulfate reduction, sulfate => H2S	http://www.genome.jp/dbget-bin/www_bget?ko:K00955	18.5806	27.3901	27.6528	13.2357	9.5099	12.9439	9.04608	9.62446	21.7148	7.0519	10.2811	1.79274	0.47346	0.0209213
K00966	GMPP	mannose-1-phosphate guanylyltransferase [EC:2.7.7.13]	ko01250, ko00051, ko01100, ko00520, ko01110, ko01240	Metabolism,Global and overview maps,Biosynthesis of nucleotide sugars; Metabolism,Carbohydrate metabolism,Fructose and mannose metabolism; Metabolism,Global and overview maps,Metabolic pathways; Metabolism,Carbohydrate metabolism,Amino sugar and nucleotide sugar metabolism; Metabolism,Global and overview maps,Biosynthesis of secondary metabolites; Metabolism,Global and overview maps,Biosynthesis …	2.7.7.13	Transferases,Transferring phosphorus-containing groups,Nucleotidyltransferases,GTP:alpha-D-mannose-1-phosphate guanylyltransferase	M00114	Ascorbate biosynthesis, plants, fructose-6P => ascorbate	http://www.genome.jp/dbget-bin/www_bget?ko:K00966	15.2944	23.5175	13.5788	13.9578	9.09944	4.50899	7.90354	11.9324	16.5871	4.67847	8.3611	3.07397	0.504072	0.0209213
K00971	manC, cpsB	mannose-1-phosphate guanylyltransferase [EC:2.7.7.13]	ko01100, ko00520, ko01110, ko01250, ko00541, ko00051	Metabolism,Global and overview maps,Metabolic pathways; Metabolism,Carbohydrate metabolism,Amino sugar and nucleotide sugar metabolism; Metabolism,Global and overview maps,Biosynthesis of secondary metabolites; Metabolism,Global and overview maps,Biosynthesis of nucleotide sugars; Metabolism,Glycan biosynthesis and metabolism,O-Antigen nucleotide sugar biosynthesis; Metabolism,Carbohydrate metabo…	2.7.7.13	Transferases,Transferring phosphorus-containing groups,Nucleotidyltransferases,GTP:alpha-D-mannose-1-phosphate guanylyltransferase	-	-	http://www.genome.jp/dbget-bin/www_bget?ko:K00971	274.462	440.451	372.513	314.02	136.263	250.509	177.241	262.594	350.361	72.3147	206.652	60.2011	0.589825	0.0209213
K00972	UAP1	UDP-N-acetylglucosamine/UDP-N-acetylgalactosamine diphosphorylase [EC:2.7.7.23 2.7.7.83]	ko01100, ko00520, ko01250	Metabolism,Global and overview maps,Metabolic pathways; Metabolism,Carbohydrate metabolism,Amino sugar and nucleotide sugar metabolism; Metabolism,Global and overview maps,Biosynthesis of nucleotide sugars	2.7.7.23;2.7.7.83	Transferases,Transferring phosphorus-containing groups,Nucleotidyltransferases,UTP:N-acetyl-alpha-D-glucosamine-1-phosphate uridylyltransferase; Transferases,Transferring phosphorus-containing groups,Nucleotidyltransferases,UTP:N-acetyl-alpha-D-galactosamine-1-phosphate uridylyltransferase	M00892	UDP-N-acetyl-D-glucosamine biosynthesis, eukaryotes, glucose => UDP-GlcNAc	http://www.genome.jp/dbget-bin/www_bget?ko:K00972	39.9476	37.7735	36.0829	32.505	19.1329	31.7689	22.898	28.4845	36.5773	3.14205	25.5711	5.64198	0.699097	0.0209213
K01023	assT	arylsulfate sulfotransferase [EC:2.8.2.22]	-	-	2.8.2.22	Transferases,Transferring sulfur-containing groups,Sulfotransferases,aryl-sulfate:phenol sulfonotransferase	-	-	http://www.genome.jp/dbget-bin/www_bget?ko:K01023	31.4434	33.9029	51.7975	33.0957	17.9005	29.7263	17.4553	26.7098	37.5599	9.54681	22.948	6.21137	0.610971	0.0209213
K01051	E3.1.1.11	pectinesterase [EC:3.1.1.11]	ko01100, ko00040, ko02020	Metabolism,Global and overview maps,Metabolic pathways; Metabolism,Carbohydrate metabolism,Pentose and glucuronate interconversions; Environmental Information Processing,Signal transduction,Two-component system	3.1.1.11	Hydrolases,Acting on ester bonds,Carboxylic-ester hydrolases,pectin pectylhydrolase	M00081	Pectin degradation	http://www.genome.jp/dbget-bin/www_bget?ko:K01051	173.884	260.953	293.366	207.061	72.521	133.51	77.3448	159.242	233.816	53.5111	110.655	42.61	0.473255	0.0209213
K01055	pcaD	3-oxoadipate enol-lactonase [EC:3.1.1.24]	ko01100, ko01120, ko00362, ko01220	Metabolism,Global and overview maps,Metabolic pathways; Metabolism,Global and overview maps,Microbial metabolism in diverse environments; Metabolism,Xenobiotics biodegradation and metabolism,Benzoate degradation; Metabolism,Global and overview maps,Degradation of aromatic compounds	3.1.1.24	Hydrolases,Acting on ester bonds,Carboxylic-ester hydrolases,4-carboxymethylbut-3-en-4-olide enol-lactonohydrolase	M00568	Catechol ortho-cleavage, catechol => 3-oxoadipate	http://www.genome.jp/dbget-bin/www_bget?ko:K01055	0.846755	2.25356	1.73654	1.30862	2.67052	2.86729	3.71961	2.45431	1.53637	0.600519	2.92793	0.554079	1.90575	0.0209213
K01061	E3.1.1.45	carboxymethylenebutenolidase [EC:3.1.1.45]	ko01100, ko00364, ko00361, ko01120, ko00623	Metabolism,Global and overview maps,Metabolic pathways; Metabolism,Xenobiotics biodegradation and metabolism,Fluorobenzoate degradation; Metabolism,Xenobiotics biodegradation and metabolism,Chlorocyclohexane and chlorobenzene degradation; Metabolism,Global and overview maps,Microbial metabolism in diverse environments; Metabolism,Xenobiotics biodegradation and metabolism,Toluene degradation	3.1.1.45	Hydrolases,Acting on ester bonds,Carboxylic-ester hydrolases,4-carboxymethylenebut-2-en-4-olide lactonohydrolase	-	-	http://www.genome.jp/dbget-bin/www_bget?ko:K01061	3.37391	3.51219	2.74642	1.21595	6.26094	3.95738	4.71001	12.2036	2.71212	1.05163	6.78299	3.73886	2.50099	0.0209213
K01081	E3.1.3.5	5'-nucleotidase [EC:3.1.3.5]	ko00760, ko00240, ko00230, ko01110, ko01100, ko01232	Metabolism,Metabolism of cofactors and vitamins,Nicotinate and nicotinamide metabolism; Metabolism,Nucleotide metabolism,Pyrimidine metabolism; Metabolism,Nucleotide metabolism,Purine metabolism; Metabolism,Global and overview maps,Biosynthesis of secondary metabolites; Metabolism,Global and overview maps,Metabolic pathways; Metabolism,Global and overview maps,Nucleotide metabolism	3.1.3.5	Hydrolases,Acting on ester bonds,Phosphoric-monoester hydrolases,5'-ribonucleotide phosphohydrolase	M00959;M00958	Guanine ribonucleotide degradation, GMP => Urate; Adenine ribonucleotide degradation, AMP => Urate	http://www.genome.jp/dbget-bin/www_bget?ko:K01081	137.43	102.811	137.671	120.955	51.5894	79.5314	65.3013	94.9676	124.717	16.5678	72.8474	18.6443	0.584103	0.0209213
K01151	nfo	deoxyribonuclease IV [EC:3.1.21.2]	ko03410	Genetic Information Processing,Replication and repair,Base excision repair	3.1.21.2	Hydrolases,Acting on ester bonds,Endodeoxyribonucleases producing 5'-phosphomonoesters,deoxyribonuclease IV	-	-	http://www.genome.jp/dbget-bin/www_bget?ko:K01151	199.751	293.833	286.678	185.318	361.23	301.984	347.943	328.863	241.395	56.8015	335.005	25.7117	1.38779	0.0209213
K01154	hsdS	type I restriction enzyme, S subunit [EC:3.1.21.3]	-	-	3.1.21.3	Hydrolases,Acting on ester bonds,Endodeoxyribonucleases producing 5'-phosphomonoesters,type I site-specific deoxyribonuclease	-	-	http://www.genome.jp/dbget-bin/www_bget?ko:K01154	1013.93	1088.4	1185	1000.24	629.397	770.606	675.325	881.395	1071.89	84.7736	739.181	111.568	0.689603	0.0209213
K01167	rnaSA	ribonuclease T1 [EC:4.6.1.24]	-	-	4.6.1.24	Lyases,Phosphorus-oxygen lyases,Phosphorus-oxygen lyases (only sub-subclass identified to date),[RNA]-guanosine 5'-hydroxy-ribonucleotide-3'-[RNA fragment]-lyase (cyclicizing; [RNA fragment]-3'-guanosine-2',3'-cyclophosphate-forming and hydrolysing)	-	-	http://www.genome.jp/dbget-bin/www_bget?ko:K01167	23.2699	17.7524	17.8281	21.9741	92.1718	61.9003	32.635	88.1609	20.2062	2.83948	68.717	27.5474	3.4008	0.0209213
K01180	E3.2.1.6	endo-1,3(4)-beta-glucanase [EC:3.2.1.6]	-	-	3.2.1.6	Hydrolases,Glycosylases,Glycosidases, i.e. enzymes that hydrolyse O- and S-glycosyl compounds,3(or 4)-beta-D-glucan 3(4)-glucanohydrolase	-	-	http://www.genome.jp/dbget-bin/www_bget?ko:K01180	3.15287	3.07867	3.31112	3.39762	3.43325	8.09281	16.2382	9.73189	3.23507	0.145398	9.37405	5.29716	2.89763	0.0209213
K01181	E3.2.1.8, xynA	endo-1,4-beta-xylanase [EC:3.2.1.8]	-	-	3.2.1.8	Hydrolases,Glycosylases,Glycosidases, i.e. enzymes that hydrolyse O- and S-glycosyl compounds,4-beta-D-xylan xylanohydrolase	-	-	http://www.genome.jp/dbget-bin/www_bget?ko:K01181	172.821	225.615	248.716	168.035	83.2401	142.1	71.3793	144.852	203.797	39.7163	110.393	38.5234	0.541682	0.0209213
K01190	lacZ	beta-galactosidase [EC:3.2.1.23]	ko00600, ko00511, ko00052, ko01100	Metabolism,Lipid metabolism,Sphingolipid metabolism; Metabolism,Glycan biosynthesis and metabolism,Other glycan degradation; Metabolism,Carbohydrate metabolism,Galactose metabolism; Metabolism,Global and overview maps,Metabolic pathways	3.2.1.23	Hydrolases,Glycosylases,Glycosidases, i.e. enzymes that hydrolyse O- and S-glycosyl compounds,beta-D-galactoside galactohydrolase	-	-	http://www.genome.jp/dbget-bin/www_bget?ko:K01190	951.576	1485.6	1289.93	971.18	565.394	881.603	878.173	852.158	1174.57	258.934	794.332	153.19	0.676274	0.0209213
K01197	hya	hyaluronoglucosaminidase [EC:3.2.1.35]	ko00531, ko04142, ko01100	Metabolism,Glycan biosynthesis and metabolism,Glycosaminoglycan degradation; Cellular Processes,Transport and catabolism,Lysosome; Metabolism,Global and overview maps,Metabolic pathways	3.2.1.35	Hydrolases,Glycosylases,Glycosidases, i.e. enzymes that hydrolyse O- and S-glycosyl compounds,hyaluronate 4-glycanohydrolase	M00076;M00077	Dermatan sulfate degradation; Chondroitin sulfate degradation	http://www.genome.jp/dbget-bin/www_bget?ko:K01197	58.3876	103.53	91.6111	62.2083	37.0489	54.7746	18.65	57.7462	78.9341	22.1175	42.0549	18.0818	0.532785	0.0209213
K01212	sacC, levB	levanase [EC:3.2.1.65]	ko00500	Metabolism,Carbohydrate metabolism,Starch and sucrose metabolism	3.2.1.65	Hydrolases,Glycosylases,Glycosidases, i.e. enzymes that hydrolyse O- and S-glycosyl compounds,(2->6)-beta-D-fructan fructanohydrolase	-	-	http://www.genome.jp/dbget-bin/www_bget?ko:K01212	1.78172	0.117471	1.47227	2.21357	84.7287	36.1168	49.2012	30.8336	1.39626	0.905106	50.2201	24.2667	35.9676	0.0209213
K01241	amn	AMP nucleosidase [EC:3.2.2.4]	ko01232, ko00230, ko01100	Metabolism,Global and overview maps,Nucleotide metabolism; Metabolism,Nucleotide metabolism,Purine metabolism; Metabolism,Global and overview maps,Metabolic pathways	3.2.2.4	Hydrolases,Glycosylases,Hydrolysing N-glycosyl compounds,AMP phosphoribohydrolase	-	-	http://www.genome.jp/dbget-bin/www_bget?ko:K01241	32.971	54.215	66.4111	40.6047	10.3579	27.0403	9.01937	30.8646	48.5504	14.798	19.3205	11.2443	0.397948	0.0209213
K01244	MTN	5'-methylthioadenosine nucleosidase [EC:3.2.2.16]	ko00270, ko01100	Metabolism,Amino acid metabolism,Cysteine and methionine metabolism; Metabolism,Global and overview maps,Metabolic pathways	3.2.2.16	Hydrolases,Glycosylases,Hydrolysing N-glycosyl compounds,S-methyl-5'-thioadenosine adeninehyrolase	M00034	Methionine salvage pathway	http://www.genome.jp/dbget-bin/www_bget?ko:K01244	14.2438	7.86537	4.83167	20.4301	0.104553	0.760052	0.285823	1.93675	11.8427	6.93978	0.771795	0.824347	0.0651704	0.0209213
K01258	pepT	tripeptide aminopeptidase [EC:3.4.11.4]	-	-	3.4.11.4	Hydrolases,Acting on peptide bonds (peptidases),Aminopeptidases,tripeptide aminopeptidase	-	-	http://www.genome.jp/dbget-bin/www_bget?ko:K01258	361.476	304.218	325.249	368.863	563.232	435.822	418.301	444.399	339.952	30.5081	465.438	66.0939	1.36913	0.0209213
K01265	map	methionyl aminopeptidase [EC:3.4.11.18]	-	-	3.4.11.18	Hydrolases,Acting on peptide bonds (peptidases),Aminopeptidases,methionyl aminopeptidase	-	-	http://www.genome.jp/dbget-bin/www_bget?ko:K01265	618.909	560.764	540.526	618.755	757.45	630.926	673.762	654.23	584.739	40.2253	679.092	55.095	1.16136	0.0209213
K01295	cpg	glutamate carboxypeptidase [EC:3.4.17.11]	-	-	3.4.17.11	Hydrolases,Acting on peptide bonds (peptidases),Metallocarboxypeptidases,glutamate carboxypeptidase	-	-	http://www.genome.jp/dbget-bin/www_bget?ko:K01295	19.2086	28.8628	19.01	17.7523	84.2513	34.7701	76.5077	64.0889	21.2085	5.1435	64.9045	21.7384	3.06031	0.0209213
K01304	pcp	pyroglutamyl-peptidase [EC:3.4.19.3]	-	-	3.4.19.3	Hydrolases,Acting on peptide bonds (peptidases),Omega peptidases,pyroglutamyl-peptidase I	-	-	http://www.genome.jp/dbget-bin/www_bget?ko:K01304	65.641	24.2738	26.2046	66.6604	278.569	102.537	127.982	171.205	45.6949	23.6371	170.073	77.6861	3.72193	0.0209213
K01426	E3.5.1.4, amiE	amidase [EC:3.5.1.4]	ko00643, ko00380, ko00627, ko00360, ko01100, ko00330, ko01120	Metabolism,Xenobiotics biodegradation and metabolism,Styrene degradation; Metabolism,Amino acid metabolism,Tryptophan metabolism; Metabolism,Xenobiotics biodegradation and metabolism,Aminobenzoate degradation; Metabolism,Amino acid metabolism,Phenylalanine metabolism; Metabolism,Global and overview maps,Metabolic pathways; Metabolism,Amino acid metabolism,Arginine and proline metabolism; Metaboli…	3.5.1.4	Hydrolases,Acting on carbon-nitrogen bonds, other than peptide bonds,In linear amides,acylamide amidohydrolase	-	-	http://www.genome.jp/dbget-bin/www_bget?ko:K01426	30.1441	15.5703	15.9404	30.8848	105.246	52.344	75.6646	94.2354	23.1349	8.52784	81.8726	23.1635	3.53892	0.0209213
K01436	yhaA	amidohydrolase [EC:3.5.1.-]	-	-	-	-	-	-	http://www.genome.jp/dbget-bin/www_bget?ko:K01436	33.5017	1.51059	1.73525	3.72273	1.31845	0.145594	0.509051	0.953381	10.1176	15.6211	0.731619	0.512025	0.0723117	0.0209213
K01460	gsp	glutathionylspermidine amidase/synthetase [EC:3.5.1.78 6.3.1.8]	ko00480, ko01100	Metabolism,Metabolism of other amino acids,Glutathione metabolism; Metabolism,Global and overview maps,Metabolic pathways	3.5.1.78;6.3.1.8	Hydrolases,Acting on carbon-nitrogen bonds, other than peptide bonds,In linear amides,gamma-L-glutamyl-L-cysteinyl-glycine:spermidine amidase; Ligases,Forming carbon-nitrogen bonds,Acid-D-ammonia (or amine) ligases (amide synthases),gamma-L-glutamyl-L-cysteinyl-glycine:spermidine ligase (ADP-forming) [spermidine is numbered so that atom N-1 is in the amino group of the aminopropyl part of the mol…	-	-	http://www.genome.jp/dbget-bin/www_bget?ko:K01460	0.019503	0.0200934	0.0221585	0.0434447	0.397976	0.4133	0.0652783	2.27142	0.0262999	0.0114864	0.786994	1.00256	29.9239	0.0209213
K01487	guaD, GDA	guanine deaminase [EC:3.5.4.3]	ko01232, ko01100, ko00230	Metabolism,Global and overview maps,Nucleotide metabolism; Metabolism,Global and overview maps,Metabolic pathways; Metabolism,Nucleotide metabolism,Purine metabolism	3.5.4.3	Hydrolases,Acting on carbon-nitrogen bonds, other than peptide bonds,In cyclic amidines,guanine aminohydrolase	M00959	Guanine ribonucleotide degradation, GMP => Urate	http://www.genome.jp/dbget-bin/www_bget?ko:K01487	118.296	176.712	167.804	148.174	194.266	192.855	193.885	255.17	152.747	25.8767	209.044	30.7566	1.36856	0.0209213
K01523	hisE	phosphoribosyl-ATP pyrophosphohydrolase [EC:3.6.1.31]	ko01100, ko01110, ko00340, ko01230	Metabolism,Global and overview maps,Metabolic pathways; Metabolism,Global and overview maps,Biosynthesis of secondary metabolites; Metabolism,Amino acid metabolism,Histidine metabolism; Metabolism,Global and overview maps,Biosynthesis of amino acids	3.6.1.31	Hydrolases,Acting on acid anhydrides,In phosphorus-containing anhydrides,1-(5-phospho-beta-D-ribosyl)-ATP diphosphohydrolase	M00026	Histidine biosynthesis, PRPP => histidine	http://www.genome.jp/dbget-bin/www_bget?ko:K01523	27.5656	23.1685	25.0972	30.0852	53.7267	61.4868	32.4096	87.4253	26.4791	3.003	58.7621	22.7216	2.21919	0.0209213
K01537	ATP2C	P-type Ca2+ transporter type 2C [EC:7.2.2.10]	-	-	7.2.2.10	Translocases,Catalysing the translocation of inorganic cations,Linked to the hydrolysis of a nucleoside triphosphate,ATP phosphohydrolase (P-type, Ca2+-transporting)	-	-	http://www.genome.jp/dbget-bin/www_bget?ko:K01537	530.207	446.905	461.423	521.131	811.079	579.441	551.975	554.858	489.917	41.8709	624.338	125.103	1.27438	0.0209213
K01552	ecfA	energy-coupling factor transport system ATP-binding protein [EC:7.-.-.-]	-	-	-	-	-	-	http://www.genome.jp/dbget-bin/www_bget?ko:K01552	244.976	88.6123	238.924	260.635	598.405	280.091	441.007	379.33	208.287	80.3058	424.708	133.429	2.03905	0.0209213
K01586	lysA	diaminopimelate decarboxylase [EC:4.1.1.20]	ko00470, ko01230, ko00300, ko01120, ko01100, ko01110	Metabolism,Metabolism of other amino acids,D-Amino acid metabolism; Metabolism,Global and overview maps,Biosynthesis of amino acids; Metabolism,Amino acid metabolism,Lysine biosynthesis; Metabolism,Global and overview maps,Microbial metabolism in diverse environments; Metabolism,Global and overview maps,Metabolic pathways; Metabolism,Global and overview maps,Biosynthesis of secondary metabolites	4.1.1.20	Lyases,Carbon-carbon lyases,Carboxy-lyases,meso-2,6-diaminoheptanedioate carboxy-lyase (L-lysine-forming)	M00527;M00016;M00525;M00526	Lysine biosynthesis, DAP aminotransferase pathway, aspartate => lysine; Lysine biosynthesis, succinyl-DAP pathway, aspartate => lysine; Lysine biosynthesis, acetyl-DAP pathway, aspartate => lysine; Lysine biosynthesis, DAP dehydrogenase pathway, aspartate => lysine	http://www.genome.jp/dbget-bin/www_bget?ko:K01586	392.967	365.936	384.816	380.804	342.368	324.415	285.888	348.137	381.131	11.3235	325.202	28.0886	0.853256	0.0209213
K01595	ppc	phosphoenolpyruvate carboxylase [EC:4.1.1.31]	ko01120, ko00720, ko01100, ko00710, ko01200, ko00680, ko00620	Metabolism,Global and overview maps,Microbial metabolism in diverse environments; Metabolism,Energy metabolism,Carbon fixation pathways in prokaryotes; Metabolism,Global and overview maps,Metabolic pathways; Metabolism,Energy metabolism,Carbon fixation in photosynthetic organisms; Metabolism,Global and overview maps,Carbon metabolism; Metabolism,Energy metabolism,Methane metabolism; Metabolism,Ca…	4.1.1.31	Lyases,Carbon-carbon lyases,Carboxy-lyases,phosphate:oxaloacetate carboxy-lyase (adding phosphate, phosphoenolpyruvate-forming)	M00171;M00172;M00170;M00173;M00168;M00346;M00374	C4-dicarboxylic acid cycle, NAD - malic enzyme type; C4-dicarboxylic acid cycle, NADP - malic enzyme type; C4-dicarboxylic acid cycle, phosphoenolpyruvate carboxykinase type; Reductive citrate cycle (Arnon-Buchanan cycle); CAM (Crassulacean acid metabolism), dark; Formaldehyde assimilation, serine pathway; Dicarboxylate-hydroxybutyrate cycle	http://www.genome.jp/dbget-bin/www_bget?ko:K01595	65.095	2.4722	13.7944	67.3821	213.076	88.56	81.006	67.8672	37.1859	33.8769	112.627	67.5093	3.02876	0.0209213
K01629	rhaD	rhamnulose-1-phosphate aldolase [EC:4.1.2.19]	ko00051, ko01120, ko00040, ko01100	Metabolism,Carbohydrate metabolism,Fructose and mannose metabolism; Metabolism,Global and overview maps,Microbial metabolism in diverse environments; Metabolism,Carbohydrate metabolism,Pentose and glucuronate interconversions; Metabolism,Global and overview maps,Metabolic pathways	4.1.2.19	Lyases,Carbon-carbon lyases,Aldehyde-lyases,L-rhamnulose-1-phosphate (S)-lactaldehyde-lyase (glycerone-phosphate-forming)	-	-	http://www.genome.jp/dbget-bin/www_bget?ko:K01629	185.782	136.288	143.917	199.315	107.918	93.0759	98.8953	97.5161	166.325	30.937	99.3514	6.22755	0.597331	0.0209213
K01635	lacD	tagatose 1,6-diphosphate aldolase [EC:4.1.2.40]	ko02024, ko00052, ko01100	Cellular Processes,Cellular community - prokaryotes,Quorum sensing; Metabolism,Carbohydrate metabolism,Galactose metabolism; Metabolism,Global and overview maps,Metabolic pathways	4.1.2.40	Lyases,Carbon-carbon lyases,Aldehyde-lyases,D-tagatose 1,6-bisphosphate D-glyceraldehyde-3-phosphate-lyase (glycerone-phosphate-forming)	-	-	http://www.genome.jp/dbget-bin/www_bget?ko:K01635	38.7432	0.871801	59.6345	51.3827	207.425	98.1588	108.104	107.427	37.6581	25.9855	130.279	51.6306	3.45951	0.0209213
K01638	aceB, glcB	malate synthase [EC:2.3.3.9]	ko00620, ko00630, ko01200, ko01110, ko01100, ko01120	Metabolism,Carbohydrate metabolism,Pyruvate metabolism; Metabolism,Carbohydrate metabolism,Glyoxylate and dicarboxylate metabolism; Metabolism,Global and overview maps,Carbon metabolism; Metabolism,Global and overview maps,Biosynthesis of secondary metabolites; Metabolism,Global and overview maps,Metabolic pathways; Metabolism,Global and overview maps,Microbial metabolism in diverse environments	2.3.3.9	Transferases,Acyltransferases,Acyl groups converted into alkyl groups on transfer,acetyl-CoA:glyoxylate C-acetyltransferase [(S)-malate-forming]	M00012	Glyoxylate cycle	http://www.genome.jp/dbget-bin/www_bget?ko:K01638	0.0723871	0.0810729	0.025727	0.0756622	4.0581	2.455	0.882687	5.67103	0.0637123	0.0255755	3.26671	2.06151	51.2728	0.0209213
K01639	E4.1.3.3, nanA, NPL	N-acetylneuraminate lyase [EC:4.1.3.3]	ko01100, ko00520	Metabolism,Global and overview maps,Metabolic pathways; Metabolism,Carbohydrate metabolism,Amino sugar and nucleotide sugar metabolism	4.1.3.3	Lyases,Carbon-carbon lyases,Oxo-acid-lyases,aceneuramate pyruvate-lyase (N-acetyl-D-mannosamine-forming)	-	-	http://www.genome.jp/dbget-bin/www_bget?ko:K01639	105.608	187.276	190.623	117.48	79.8169	97.741	76.4932	104.37	150.247	44.9728	89.6053	13.5638	0.596388	0.0209213
K01659	prpC	2-methylcitrate synthase [EC:2.3.3.5]	ko00640, ko01100	Metabolism,Carbohydrate metabolism,Propanoate metabolism; Metabolism,Global and overview maps,Metabolic pathways	2.3.3.5	Transferases,Acyltransferases,Acyl groups converted into alkyl groups on transfer,propanoyl-CoA:oxaloacetate C-propanoyltransferase (thioester-hydrolysing, 1-carboxyethyl-forming)	-	-	http://www.genome.jp/dbget-bin/www_bget?ko:K01659	0.599456	0.0644705	0.107051	0.391171	4.76114	4.10077	0.803981	5.64791	0.290537	0.25188	3.82845	2.1136	13.1771	0.0209213
K01662	dxs	1-deoxy-D-xylulose-5-phosphate synthase [EC:2.2.1.7]	ko00730, ko01100, ko01110, ko00900	Metabolism,Metabolism of cofactors and vitamins,Thiamine metabolism; Metabolism,Global and overview maps,Metabolic pathways; Metabolism,Global and overview maps,Biosynthesis of secondary metabolites; Metabolism,Metabolism of terpenoids and polyketides,Terpenoid backbone biosynthesis	2.2.1.7	Transferases,Transferring aldehyde or ketonic groups,Transketolases and transaldolases,pyruvate:D-glyceraldehyde-3-phosphate acetaldehydetransferase (decarboxylating)	M00096	C5 isoprenoid biosynthesis, non-mevalonate pathway	http://www.genome.jp/dbget-bin/www_bget?ko:K01662	434.756	453.579	441.701	427.318	364.617	364.262	393.589	356.797	439.339	11.1637	369.816	16.2534	0.841756	0.0209213
K01683	araD	D-arabinonate dehydratase [EC:4.2.1.5]	ko00053, ko01100	Metabolism,Carbohydrate metabolism,Ascorbate and aldarate metabolism; Metabolism,Global and overview maps,Metabolic pathways	4.2.1.5	Lyases,Carbon-oxygen lyases,Hydro-lyases,D-arabinonate hydro-lyase (2-dehydro-3-deoxy-D-arabinonate-forming)	-	-	http://www.genome.jp/dbget-bin/www_bget?ko:K01683	1.18111	1.12132	1.88758	1.45643	0.515812	0.638904	1.00673	0.221576	1.41161	0.349263	0.595755	0.325147	0.42204	0.0209213
K01699	pduC	propanediol dehydratase large subunit [EC:4.2.1.28]	ko00640, ko01100	Metabolism,Carbohydrate metabolism,Propanoate metabolism; Metabolism,Global and overview maps,Metabolic pathways	4.2.1.28	Lyases,Carbon-oxygen lyases,Hydro-lyases,propane-1,2-diol hydro-lyase (propanal-forming)	-	-	http://www.genome.jp/dbget-bin/www_bget?ko:K01699	0.357024	0.179776	0.0247983	0.665066	3.32388	1.22484	1.84475	5.20867	0.306666	0.274795	2.90053	1.77288	9.45828	0.0209213
K01739	metB	cystathionine gamma-synthase [EC:2.5.1.48]	ko00450, ko01110, ko01100, ko00270, ko00920, ko01230	Metabolism,Metabolism of other amino acids,Selenocompound metabolism; Metabolism,Global and overview maps,Biosynthesis of secondary metabolites; Metabolism,Global and overview maps,Metabolic pathways; Metabolism,Amino acid metabolism,Cysteine and methionine metabolism; Metabolism,Energy metabolism,Sulfur metabolism; Metabolism,Global and overview maps,Biosynthesis of amino acids	2.5.1.48	Transferases,Transferring alkyl or aryl groups, other than methyl groups,Transferring alkyl or aryl groups, other than methyl groups (only sub-subclass identified to date),O4-succinyl-L-homoserine:L-cysteine S-(3-amino-3-carboxypropyl)transferase	M00017	Methionine biosynthesis, aspartate => homoserine => methionine	http://www.genome.jp/dbget-bin/www_bget?ko:K01739	43.1629	14.0964	13.4969	37.226	88.1266	72.9191	50.059	107.106	26.9955	15.4342	79.5528	24.1289	2.94689	0.0209213
K01759	GLO1, gloA	lactoylglutathione lyase [EC:4.4.1.5]	ko00620, ko01100	Metabolism,Carbohydrate metabolism,Pyruvate metabolism; Metabolism,Global and overview maps,Metabolic pathways	4.4.1.5	Lyases,Carbon-sulfur lyases,Carbon-sulfur lyases (only sub-subclass identified to date),(R)-S-lactoylglutathione methylglyoxal-lyase (isomerizing; glutathione-forming)	-	-	http://www.genome.jp/dbget-bin/www_bget?ko:K01759	273.578	210.549	188.455	258.63	313.01	341.405	299.631	433.018	232.803	39.9649	346.766	60.0815	1.48952	0.0209213
K01778	dapF	diaminopimelate epimerase [EC:5.1.1.7]	ko01230, ko00470, ko01120, ko00300, ko01110, ko01100	Metabolism,Global and overview maps,Biosynthesis of amino acids; Metabolism,Metabolism of other amino acids,D-Amino acid metabolism; Metabolism,Global and overview maps,Microbial metabolism in diverse environments; Metabolism,Amino acid metabolism,Lysine biosynthesis; Metabolism,Global and overview maps,Biosynthesis of secondary metabolites; Metabolism,Global and overview maps,Metabolic pathways	5.1.1.7	Isomerases,Racemases and epimerases,Acting on amino acids and derivatives,LL-2,6-diaminoheptanedioate 2-epimerase	M00527;M00016;M00525	Lysine biosynthesis, DAP aminotransferase pathway, aspartate => lysine; Lysine biosynthesis, succinyl-DAP pathway, aspartate => lysine; Lysine biosynthesis, acetyl-DAP pathway, aspartate => lysine	http://www.genome.jp/dbget-bin/www_bget?ko:K01778	457.307	414.066	424.884	454.843	361.466	408.714	407.791	403.253	437.775	21.6109	395.306	22.686	0.902989	0.0209213
K01787	RENBP	N-acylglucosamine 2-epimerase [EC:5.1.3.8]	ko00520, ko01100	Metabolism,Carbohydrate metabolism,Amino sugar and nucleotide sugar metabolism; Metabolism,Global and overview maps,Metabolic pathways	5.1.3.8	Isomerases,Racemases and epimerases,Acting on carbohydrates and derivatives,N-acyl-D-glucosamine 2-epimerase	-	-	http://www.genome.jp/dbget-bin/www_bget?ko:K01787	64.5507	112.03	102.863	68.5877	56.6825	61.8773	51.3968	64.3259	87.0078	23.9521	58.5706	5.74704	0.673166	0.0209213
K01804	araA	L-arabinose isomerase [EC:5.3.1.4]	ko01100, ko00040	Metabolism,Global and overview maps,Metabolic pathways; Metabolism,Carbohydrate metabolism,Pentose and glucuronate interconversions	5.3.1.4	Isomerases,Intramolecular oxidoreductases,Interconverting aldoses and ketoses, and related compounds,beta-L-arabinopyranose aldose-ketose-isomerase	-	-	http://www.genome.jp/dbget-bin/www_bget?ko:K01804	185.549	148.353	187.801	179.631	110.13	127.781	145.912	129.806	175.333	18.3142	128.407	14.6381	0.73236	0.0209213
K01813	rhaA	L-rhamnose isomerase [EC:5.3.1.14]	ko01100, ko01120, ko00051	Metabolism,Global and overview maps,Metabolic pathways; Metabolism,Global and overview maps,Microbial metabolism in diverse environments; Metabolism,Carbohydrate metabolism,Fructose and mannose metabolism	5.3.1.14	Isomerases,Intramolecular oxidoreductases,Interconverting aldoses and ketoses, and related compounds,L-rhamnose aldose-ketose-isomerase	-	-	http://www.genome.jp/dbget-bin/www_bget?ko:K01813	123.151	107.971	90.7055	132.523	70.5566	55.7327	61.3485	53.5073	113.588	18.3041	60.2863	7.60037	0.530747	0.0209213
K01846	glmS, mutS, mamA	methylaspartate mutase sigma subunit [EC:5.4.99.1]	ko00630, ko01200, ko01100, ko00660, ko01120	Metabolism,Carbohydrate metabolism,Glyoxylate and dicarboxylate metabolism; Metabolism,Global and overview maps,Carbon metabolism; Metabolism,Global and overview maps,Metabolic pathways; Metabolism,Carbohydrate metabolism,C5-Branched dibasic acid metabolism; Metabolism,Global and overview maps,Microbial metabolism in diverse environments	5.4.99.1	Isomerases,Intramolecular transferases,Transferring other groups,L-threo-3-methylaspartate carboxy-aminomethylmutase	M00740	Methylaspartate cycle	http://www.genome.jp/dbget-bin/www_bget?ko:K01846	2.70406	4.01487	3.07842	1.59432	6.62041	21.4331	4.80669	19.5584	2.84792	1.00118	13.1046	8.60067	4.60148	0.0209213
K01857	pcaB	3-carboxy-cis,cis-muconate cycloisomerase [EC:5.5.1.2]	ko01220, ko01120, ko00362, ko01100	Metabolism,Global and overview maps,Degradation of aromatic compounds; Metabolism,Global and overview maps,Microbial metabolism in diverse environments; Metabolism,Xenobiotics biodegradation and metabolism,Benzoate degradation; Metabolism,Global and overview maps,Metabolic pathways	5.5.1.2	Isomerases,Intramolecular lyases,Intramolecular lyases (only sub-subclass identified to date),2-carboxy-2,5-dihydro-5-oxofuran-2-acetate lyase (ring-opening)	-	-	http://www.genome.jp/dbget-bin/www_bget?ko:K01857	1.14658	0.355537	0.271874	0.588502	2.14018	3.45691	2.00654	3.10153	0.590623	0.394107	2.67629	0.713251	4.5313	0.0209213
K01878	glyQ	glycyl-tRNA synthetase alpha chain [EC:6.1.1.14]	ko00970	Genetic Information Processing,Translation,Aminoacyl-tRNA biosynthesis	6.1.1.14	Ligases,Forming carbon-oxygen bonds,Ligases forming aminoacyl-tRNA and related compounds,glycine:tRNAGly ligase (AMP-forming)	-	-	http://www.genome.jp/dbget-bin/www_bget?ko:K01878	47.5033	13.893	30.3323	45.4436	279.566	118.009	99.8075	135.518	34.293	15.6066	158.225	82.1975	4.61391	0.0209213
K01881	PARS, proS	prolyl-tRNA synthetase [EC:6.1.1.15]	ko00970	Genetic Information Processing,Translation,Aminoacyl-tRNA biosynthesis	6.1.1.15	Ligases,Forming carbon-oxygen bonds,Ligases forming aminoacyl-tRNA and related compounds,L-proline:tRNAPro ligase (AMP-forming)	-	-	http://www.genome.jp/dbget-bin/www_bget?ko:K01881	408.742	359.086	377.851	380.868	638.875	452.515	484.887	419.767	381.637	20.4785	499.011	96.9587	1.30756	0.0209213
K01939	purA, ADSS	adenylosuccinate synthase [EC:6.3.4.4]	ko01232, ko00230, ko00250, ko01240, ko01100	Metabolism,Global and overview maps,Nucleotide metabolism; Metabolism,Nucleotide metabolism,Purine metabolism; Metabolism,Amino acid metabolism,Alanine, aspartate and glutamate metabolism; Metabolism,Global and overview maps,Biosynthesis of cofactors; Metabolism,Global and overview maps,Metabolic pathways	6.3.4.4	Ligases,Forming carbon-nitrogen bonds,Other carbon-nitrogen ligases,IMP:L-aspartate ligase (GDP-forming)	M00049	Adenine ribonucleotide biosynthesis, IMP => ADP,ATP	http://www.genome.jp/dbget-bin/www_bget?ko:K01939	412.861	342.367	399.797	382.132	524.313	427.455	486.712	435.227	384.289	30.6538	468.427	45.6017	1.21894	0.0209213
K01955	carB, CPA2	carbamoyl-phosphate synthase large subunit [EC:6.3.5.5]	ko01100, ko01240, ko00240, ko00250	Metabolism,Global and overview maps,Metabolic pathways; Metabolism,Global and overview maps,Biosynthesis of cofactors; Metabolism,Nucleotide metabolism,Pyrimidine metabolism; Metabolism,Amino acid metabolism,Alanine, aspartate and glutamate metabolism	6.3.5.5	Ligases,Forming carbon-nitrogen bonds,Carbon-nitrogen ligases with glutamine as amido-N-donor,hydrogencarbonate:L-glutamine amido-ligase (ADP-forming, carbamate-phosphorylating)	M00051	De novo pyrimidine biosynthesis, glutamine (+ PRPP) => UMP	http://www.genome.jp/dbget-bin/www_bget?ko:K01955	565.484	599.486	561.151	553.746	520.442	530.468	550.526	531.243	569.967	20.2673	533.17	12.5731	0.93544	0.0209213
K01975	thpR	RNA 2',3'-cyclic 3'-phosphodiesterase [EC:3.1.4.58]	-	-	3.1.4.58	Hydrolases,Acting on ester bonds,Phosphoric-diester hydrolases,(ribonucleotide)n-2',3'-cyclic phosphate 3'-nucleotidohydrolase	-	-	http://www.genome.jp/dbget-bin/www_bget?ko:K01975	6.0181	7.1852	7.8953	6.98108	25.6483	9.5841	10.7689	18.5305	7.01992	0.77433	16.133	7.4822	2.29817	0.0209213
K01996	livF	branched-chain amino acid transport system ATP-binding protein	ko02024, ko02010	Cellular Processes,Cellular community - prokaryotes,Quorum sensing; Environmental Information Processing,Membrane transport,ABC transporters	-	-	-	-	http://www.genome.jp/dbget-bin/www_bget?ko:K01996	64.6313	85.8206	84.9126	59.6843	247.097	140.822	117.547	160.25	73.7622	13.556	166.429	56.541	2.25629	0.0209213
K01997	livH	branched-chain amino acid transport system permease protein	ko02010, ko02024	Environmental Information Processing,Membrane transport,ABC transporters; Cellular Processes,Cellular community - prokaryotes,Quorum sensing	-	-	-	-	http://www.genome.jp/dbget-bin/www_bget?ko:K01997	77.6044	108.529	100.277	66.0112	246.944	143.957	124.821	168.853	88.1054	19.6951	171.144	53.6528	1.94249	0.0209213
K01998	livM	branched-chain amino acid transport system permease protein	ko02024, ko02010	Cellular Processes,Cellular community - prokaryotes,Quorum sensing; Environmental Information Processing,Membrane transport,ABC transporters	-	-	-	-	http://www.genome.jp/dbget-bin/www_bget?ko:K01998	92.1015	119.222	114.214	83.8192	242.948	145.036	128.783	163.326	102.339	17.067	170.023	50.6227	1.66137	0.0209213
K01999	livK	branched-chain amino acid transport system substrate-binding protein	ko02024, ko02010	Cellular Processes,Cellular community - prokaryotes,Quorum sensing; Environmental Information Processing,Membrane transport,ABC transporters	-	-	-	-	http://www.genome.jp/dbget-bin/www_bget?ko:K01999	116.258	126.23	118.608	108.101	389.926	230.54	135.631	326.491	117.299	7.46463	270.647	111.331	2.30732	0.0209213
K02004	ABC.CD.P	putative ABC transport system permease protein	-	-	-	-	-	-	http://www.genome.jp/dbget-bin/www_bget?ko:K02004	1949.8	2238.24	2112.81	1909.06	1690.48	1878.51	1874.65	1693.16	2052.48	151.942	1784.2	106.691	0.869292	0.0209213
K02043	phnF	GntR family transcriptional regulator, phosphonate transport system regulatory protein	-	-	-	-	-	-	http://www.genome.jp/dbget-bin/www_bget?ko:K02043	0.176045	0.38149	0.181963	0.200496	1.58039	2.11354	0.492877	4.69631	0.234999	0.0982145	2.22078	1.78283	9.45018	0.0209213
K02078	acpP	acyl carrier protein	ko01110, ko00998, ko01100	Metabolism,Global and overview maps,Biosynthesis of secondary metabolites; Metabolism,Biosynthesis of other secondary metabolites,Biosynthesis of various antibiotics; Metabolism,Global and overview maps,Metabolic pathways	-	-	M00848	Aurachin biosynthesis, anthranilate => aurachin A	http://www.genome.jp/dbget-bin/www_bget?ko:K02078	443.991	336.495	425.924	416.517	454.705	500.477	468.88	465.395	405.732	47.5448	472.364	19.6881	1.16423	0.0209213
K02119	ATPVC, ntpC, atpC	V/A-type H+/Na+-transporting ATPase subunit C	ko01100, ko00190	Metabolism,Global and overview maps,Metabolic pathways; Metabolism,Energy metabolism,Oxidative phosphorylation	-	-	M00159	V/A-type ATPase, prokaryotes	http://www.genome.jp/dbget-bin/www_bget?ko:K02119	69.1252	108.037	98.1407	64.4367	112.923	120.3	115.217	158.42	84.9349	21.4338	126.715	21.3604	1.49191	0.0209213
K02122	ATPVF, ntpF, atpF	V/A-type H+/Na+-transporting ATPase subunit F	ko00190, ko01100	Metabolism,Energy metabolism,Oxidative phosphorylation; Metabolism,Global and overview maps,Metabolic pathways	-	-	M00159	V/A-type ATPase, prokaryotes	http://www.genome.jp/dbget-bin/www_bget?ko:K02122	50.5561	74.433	61.1154	45.3096	85.0579	108.341	93.3356	112.052	57.8536	12.8598	99.6968	12.6774	1.72326	0.0209213
K02170	bioH	pimeloyl-[acyl-carrier protein] methyl ester esterase [EC:3.1.1.85]	ko00780, ko01100, ko01240	Metabolism,Metabolism of cofactors and vitamins,Biotin metabolism; Metabolism,Global and overview maps,Metabolic pathways; Metabolism,Global and overview maps,Biosynthesis of cofactors	3.1.1.85	Hydrolases,Acting on ester bonds,Carboxylic-ester hydrolases,pimeloyl-[acyl-carrier protein] methyl ester hydrolase	M00572	Pimeloyl-ACP biosynthesis, BioC-BioH pathway, malonyl-ACP => pimeloyl-ACP	http://www.genome.jp/dbget-bin/www_bget?ko:K02170	0.0470499	0.0969487	0.13333	0.261411	3.09102	1.34604	0.577429	4.9979	0.134685	0.0915885	2.5031	1.9678	18.5848	0.0209213
K02173	yggC	putative kinase	-	-	-	-	-	-	http://www.genome.jp/dbget-bin/www_bget?ko:K02173	0.698345	1.33645	1.20304	0.9986	2.54542	3.57145	2.16235	5.07842	1.05911	0.277758	3.33941	1.30306	3.15303	0.0209213
K02204	thrB2	homoserine kinase type II [EC:2.7.1.39]	ko01230, ko01100, ko01110, ko00260, ko01120	Metabolism,Global and overview maps,Biosynthesis of amino acids; Metabolism,Global and overview maps,Metabolic pathways; Metabolism,Global and overview maps,Biosynthesis of secondary metabolites; Metabolism,Amino acid metabolism,Glycine, serine and threonine metabolism; Metabolism,Global and overview maps,Microbial metabolism in diverse environments	2.7.1.39	Transferases,Transferring phosphorus-containing groups,Phosphotransferases with an alcohol group as acceptor,ATP:L-homoserine O-phosphotransferase	M00018	Threonine biosynthesis, aspartate => homoserine => threonine	http://www.genome.jp/dbget-bin/www_bget?ko:K02204	2.11111	6.41193	3.52034	2.42924	0.550798	0.931178	0.121905	1.59714	3.61816	1.95784	0.800254	0.625712	0.221177	0.0209213
K02236	comC	leader peptidase (prepilin peptidase) / N-methyltransferase [EC:3.4.23.43 2.1.1.-]	-	-	3.4.23.43	Hydrolases,Acting on peptide bonds (peptidases),Aspartic endopeptidases,prepilin peptidase	-	-	http://www.genome.jp/dbget-bin/www_bget?ko:K02236	108.672	8.51489	31.6303	94.453	274.109	128.088	168.488	173.075	60.8175	48.335	185.94	62.1576	3.05734	0.0209213
K02245	comGC	competence protein ComGC	-	-	-	-	-	-	http://www.genome.jp/dbget-bin/www_bget?ko:K02245	66.3844	3.97702	64.1313	62.9323	236.093	113.648	143.002	116.262	49.3562	30.2866	152.251	57.447	3.08474	0.0209213
K02248	comGF	competence protein ComGF	-	-	-	-	-	-	http://www.genome.jp/dbget-bin/www_bget?ko:K02248	27.3358	1.39163	43.7591	37.3452	140.898	58.0762	69.1833	52.7619	27.4579	18.6454	80.2299	41.0202	2.92192	0.0209213
K02303	cobA	uroporphyrin-III C-methyltransferase [EC:2.1.1.107]	ko01100, ko01240, ko01110, ko01120, ko00860	Metabolism,Global and overview maps,Metabolic pathways; Metabolism,Global and overview maps,Biosynthesis of cofactors; Metabolism,Global and overview maps,Biosynthesis of secondary metabolites; Metabolism,Global and overview maps,Microbial metabolism in diverse environments; Metabolism,Metabolism of cofactors and vitamins,Porphyrin metabolism	2.1.1.107	Transferases,Transferring one-carbon groups,Methyltransferases,S-adenosyl-L-methionine:uroporphyrinogen-III C-methyltransferase	M00846;M00924;M00925	Siroheme biosynthesis, glutamyl-tRNA => siroheme; Cobalamin biosynthesis, anaerobic, uroporphyrinogen III => sirohydrochlorin => cobyrinate a,c-diamide; Cobalamin biosynthesis, aerobic, uroporphyrinogen III => precorrin 2 => cobyrinate a,c-diamide	http://www.genome.jp/dbget-bin/www_bget?ko:K02303	5.61424	1.29152	6.18858	5.56342	295.683	121.195	175.389	98.5069	4.66444	2.26641	172.693	88.1089	37.0234	0.0209213
K02336	polB	DNA polymerase II [EC:2.7.7.7]	-	-	2.7.7.7	Transferases,Transferring phosphorus-containing groups,Nucleotidyltransferases,2'-deoxyribonucleoside-5'-triphosphate:DNA deoxynucleotidyltransferase (DNA-directed)	-	-	http://www.genome.jp/dbget-bin/www_bget?ko:K02336	0.192377	0.0158902	0.0670158	0.0828753	1.3688	1.0585	0.317881	2.03322	0.0895396	0.0742776	1.1946	0.711988	13.3416	0.0209213
K02362	entD	enterobactin synthetase component D [EC:6.3.2.14 2.7.8.-]	ko01110, ko01053	Metabolism,Global and overview maps,Biosynthesis of secondary metabolites; Metabolism,Metabolism of terpenoids and polyketides,Biosynthesis of siderophore group nonribosomal peptides	6.3.2.14	Ligases,Forming carbon-nitrogen bonds,Acid-D-amino-acid ligases (peptide synthases),2,3-dihydroxybenzoate:L-serine ligase	-	-	http://www.genome.jp/dbget-bin/www_bget?ko:K02362	0.197862	0.19021	0.308725	0.0543059	1.33982	1.13609	0.411962	6.14451	0.187776	0.104164	2.2581	2.62136	12.0255	0.0209213
K02441	glpG	rhomboid protease GlpG [EC:3.4.21.105]	-	-	3.4.21.105	Hydrolases,Acting on peptide bonds (peptidases),Serine endopeptidases,rhomboid protease	-	-	http://www.genome.jp/dbget-bin/www_bget?ko:K02441	0.764994	0.71188	0.0495965	0.460902	1.6034	1.59481	0.846852	4.2813	0.496843	0.326326	2.08159	1.50874	4.18964	0.0209213
K02444	glpR	DeoR family transcriptional regulator, glycerol-3-phosphate regulon repressor	-	-	-	-	-	-	http://www.genome.jp/dbget-bin/www_bget?ko:K02444	2.2801	0.740088	0.803107	2.16481	22.0498	5.80265	2.76403	6.77278	1.49702	0.839366	9.34731	8.63877	6.24393	0.0209213
K02457	gspH	general secretion pathway protein H	ko05111, ko03070	Cellular Processes,Cellular community - prokaryotes,Biofilm formation - Vibrio cholerae; Environmental Information Processing,Membrane transport,Bacterial secretion system	-	-	-	-	http://www.genome.jp/dbget-bin/www_bget?ko:K02457	0.128637	0.0662654	0.0730758	0.143275	0.697928	0.749657	0.502319	5.87363	0.102813	0.0388333	1.95588	2.614	19.0237	0.0209213
K02468	srlR, gutR	DeoR family transcriptional regulator, glucitol operon repressor	-	-	-	-	-	-	http://www.genome.jp/dbget-bin/www_bget?ko:K02468	0.680581	0	0.10733	0.261821	1.22886	1.73338	1.71791	4.39302	0.262433	0.298762	2.26829	1.43573	8.64331	0.0209213
K02488	pleD	two-component system, cell cycle response regulator [EC:2.7.7.65]	ko02020, ko04112	Environmental Information Processing,Signal transduction,Two-component system; Cellular Processes,Cell growth and death,Cell cycle - Caulobacter	2.7.7.65	Transferases,Transferring phosphorus-containing groups,Nucleotidyltransferases,GTP:GTP guanylyltransferase (cyclizing)	-	-	http://www.genome.jp/dbget-bin/www_bget?ko:K02488	8.28622	12.4461	10.9449	7.39118	4.42328	2.16445	2.97252	6.50932	9.7671	2.33826	4.0174	1.9061	0.411319	0.0209213
K02505	hofC	protein transport protein HofC	-	-	-	-	-	-	http://www.genome.jp/dbget-bin/www_bget?ko:K02505	0.0351507	0.0724297	0.0741967	0.111887	0.553793	1.53762	0.235501	3.04983	0.0734161	0.0313361	1.34418	1.26498	18.3091	0.0209213
K02518	infA	translation initiation factor IF-1	-	-	-	-	-	-	http://www.genome.jp/dbget-bin/www_bget?ko:K02518	106.96	74.5509	63.3346	106.219	235.002	133.031	115.425	172.247	87.766	22.2144	163.926	53.0027	1.86776	0.0209213
K02569	napC	cytochrome c-type protein NapC	-	-	-	-	-	-	http://www.genome.jp/dbget-bin/www_bget?ko:K02569	0.0586982	0.0604753	0.133381	0.134009	0.859312	1.08363	0.201356	2.82564	0.0966408	0.0427932	1.24248	1.11988	12.8567	0.0209213
K02615	paaJ	3-oxo-5,6-didehydrosuberyl-CoA/3-oxoadipyl-CoA thiolase [EC:2.3.1.223 2.3.1.174]	ko01100, ko00360, ko01120	Metabolism,Global and overview maps,Metabolic pathways; Metabolism,Amino acid metabolism,Phenylalanine metabolism; Metabolism,Global and overview maps,Microbial metabolism in diverse environments	2.3.1.174;2.3.1.223	Transferases,Acyltransferases,Transferring groups other than aminoacyl groups,succinyl-CoA:acetyl-CoA C-succinyltransferase; Transferases,Acyltransferases,Transferring groups other than aminoacyl groups,2,3-didehydroadipoyl-CoA:acetyl-CoA C-didehydroadipoyltransferase (double bond migration)	M00878	Phenylacetate degradation, phenylaxetate => acetyl-CoA/succinyl-CoA	http://www.genome.jp/dbget-bin/www_bget?ko:K02615	0.151148	0.490153	0.397015	0.631938	0.948911	0.989926	5.96869	2.03376	0.417563	0.202176	2.48532	2.37589	5.95197	0.0209213
K02622	parE	topoisomerase IV subunit B [EC:5.6.2.2]	-	-	5.6.2.2	Isomerases,Isomerases altering macromolecular conformation,Enzymes altering nucleic acid conformation,DNA topoisomerase (ATP-hydrolysing)	-	-	http://www.genome.jp/dbget-bin/www_bget?ko:K02622	192.376	184.055	207.153	190.957	235.204	217.627	308.754	237.009	193.635	9.71728	249.649	40.3621	1.28927	0.0209213
K02626	pdaD	arginine decarboxylase [EC:4.1.1.19]	ko01100, ko01110, ko00330	Metabolism,Global and overview maps,Metabolic pathways; Metabolism,Global and overview maps,Biosynthesis of secondary metabolites; Metabolism,Amino acid metabolism,Arginine and proline metabolism	4.1.1.19	Lyases,Carbon-carbon lyases,Carboxy-lyases,L-arginine carboxy-lyase (agmatine-forming)	M00133	Polyamine biosynthesis, arginine => agmatine => putrescine => spermidine	http://www.genome.jp/dbget-bin/www_bget?ko:K02626	1.36293	7.28998	4.91994	2.1456	0.678734	1.27853	0.085929	1.32217	3.92961	2.71068	0.84134	0.582928	0.214102	0.0209213
K02655	pilE	type IV pilus assembly protein PilE	-	-	-	-	-	-	http://www.genome.jp/dbget-bin/www_bget?ko:K02655	3.41747	7.83838	11.6381	5.73049	1.27947	2.89053	2.69398	0.755279	7.15611	3.49112	1.90481	1.0499	0.26618	0.0209213
K02747	agaE	N-acetylgalactosamine PTS system EIID component	ko02060, ko00052, ko01100	Environmental Information Processing,Membrane transport,Phosphotransferase system (PTS); Metabolism,Carbohydrate metabolism,Galactose metabolism; Metabolism,Global and overview maps,Metabolic pathways	-	-	-	-	http://www.genome.jp/dbget-bin/www_bget?ko:K02747	4.81678	2.08167	3.85938	5.48759	62.404	7.68856	19.8033	59.5904	4.06136	1.47928	37.3716	27.749	9.20175	0.0209213
K02768	fruB	fructose PTS system EIIA component [EC:2.7.1.202]	ko00051, ko01120, ko02060, ko01100	Metabolism,Carbohydrate metabolism,Fructose and mannose metabolism; Metabolism,Global and overview maps,Microbial metabolism in diverse environments; Environmental Information Processing,Membrane transport,Phosphotransferase system (PTS); Metabolism,Global and overview maps,Metabolic pathways	2.7.1.202	Transferases,Transferring phosphorus-containing groups,Phosphotransferases with an alcohol group as acceptor,protein-Npi-phospho-L-histidine:D-fructose Npi-phosphotransferase	-	-	http://www.genome.jp/dbget-bin/www_bget?ko:K02768	6.61872	2.6358	9.27108	14.8497	86.8434	16.0705	24.5178	80.8823	8.34383	5.12327	52.0785	36.9433	6.24156	0.0209213
K02773	gatA, sgcA	galactitol PTS system EIIA component [EC:2.7.1.200]	ko02060, ko00052, ko01100	Environmental Information Processing,Membrane transport,Phosphotransferase system (PTS); Metabolism,Carbohydrate metabolism,Galactose metabolism; Metabolism,Global and overview maps,Metabolic pathways	2.7.1.200	Transferases,Transferring phosphorus-containing groups,Phosphotransferases with an alcohol group as acceptor,protein-Npi-phospho-L-histidine:galactitol Npi-phosphotransferase	-	-	http://www.genome.jp/dbget-bin/www_bget?ko:K02773	44.0811	3.73208	53.02	64.7434	241.573	93.0611	107.726	149.525	41.3941	26.4953	147.971	66.8296	3.5747	0.0209213
K02779	ptsG	glucose PTS system EIICB or EIICBA component [EC:2.7.1.199]	ko00010, ko05111, ko00520, ko01100, ko02060	Metabolism,Carbohydrate metabolism,Glycolysis / Gluconeogenesis; Cellular Processes,Cellular community - prokaryotes,Biofilm formation - Vibrio cholerae; Metabolism,Carbohydrate metabolism,Amino sugar and nucleotide sugar metabolism; Metabolism,Global and overview maps,Metabolic pathways; Environmental Information Processing,Membrane transport,Phosphotransferase system (PTS)	2.7.1.199	Transferases,Transferring phosphorus-containing groups,Phosphotransferases with an alcohol group as acceptor,protein-Npi-phospho-L-histidine:D-glucose Npi-phosphotransferase	-	-	http://www.genome.jp/dbget-bin/www_bget?ko:K02779	29.677	2.89141	45.2559	36.3087	168.182	73.8261	85.2739	45.8541	28.5332	18.2475	93.2841	52.6058	3.26931	0.0209213
K02784	ptsH	phosphocarrier protein HPr	ko02060	Environmental Information Processing,Membrane transport,Phosphotransferase system (PTS)	-	-	-	-	http://www.genome.jp/dbget-bin/www_bget?ko:K02784	248.412	280.324	299.994	220.196	402.55	367.678	306.798	330.531	262.231	35.1726	351.889	42.0522	1.3419	0.0209213
K02852	wecG, rffM	UDP-N-acetyl-D-mannosaminouronate:lipid I N-acetyl-D-mannosaminouronosyltransferase [EC:2.4.1.180]	ko00543	Metabolism,Glycan biosynthesis and metabolism,Exopolysaccharide biosynthesis	2.4.1.180	Transferases,Glycosyltransferases,Hexosyltransferases,UDP-N-acetyl-alpha-D-mannosaminouronate:lipid I N-acetyl-alpha-D-mannosaminouronosyltransferase	-	-	http://www.genome.jp/dbget-bin/www_bget?ko:K02852	43.6536	53.1206	43.1773	49.7411	19.0058	39.5374	24.0737	35.1677	47.4231	4.8329	29.4462	9.52952	0.620924	0.0209213
K02867	RP-L11, MRPL11, rplK	large subunit ribosomal protein L11	ko03010	Genetic Information Processing,Translation,Ribosome	-	-	-	-	http://www.genome.jp/dbget-bin/www_bget?ko:K02867	272.549	242.033	274.089	295.919	510.179	317.87	312.961	398.989	271.147	22.1505	385	92.3066	1.41989	0.0209213
K02886	RP-L2, MRPL2, rplB	large subunit ribosomal protein L2	ko03010	Genetic Information Processing,Translation,Ribosome	-	-	-	-	http://www.genome.jp/dbget-bin/www_bget?ko:K02886	362.355	298.944	288.567	336.133	585.873	374.158	423.992	399.935	321.5	34.0421	445.99	95.4499	1.38722	0.0209213
K02913	RP-L33, MRPL33, rpmG	large subunit ribosomal protein L33	ko03010	Genetic Information Processing,Translation,Ribosome	-	-	-	-	http://www.genome.jp/dbget-bin/www_bget?ko:K02913	47.6325	38.5385	37.9687	41.1378	80.4168	56.6317	97.7998	59.9501	41.3194	4.42905	73.6996	19.2033	1.78366	0.0209213
K02952	RP-S13, rpsM	small subunit ribosomal protein S13	ko03010	Genetic Information Processing,Translation,Ribosome	-	-	-	-	http://www.genome.jp/dbget-bin/www_bget?ko:K02952	353.359	218.199	214.76	370.098	577.94	381.425	371.332	447.38	289.104	84.1493	444.519	95.1255	1.53757	0.0209213
K02963	RP-S18, MRPS18, rpsR	small subunit ribosomal protein S18	ko03010	Genetic Information Processing,Translation,Ribosome	-	-	-	-	http://www.genome.jp/dbget-bin/www_bget?ko:K02963	155.376	130.651	135.837	156.109	405.569	196.537	220.435	287.45	144.493	13.1646	277.498	93.6521	1.92049	0.0209213
K02994	RP-S8, rpsH	small subunit ribosomal protein S8	ko03010	Genetic Information Processing,Translation,Ribosome	-	-	-	-	http://www.genome.jp/dbget-bin/www_bget?ko:K02994	262.141	248.843	258.018	258.36	517.253	346.79	344.543	419.699	256.841	5.64944	407.071	81.3289	1.58492	0.0209213
K03048	rpoE	DNA-directed RNA polymerase subunit delta	ko03020	Genetic Information Processing,Transcription,RNA polymerase	-	-	-	-	http://www.genome.jp/dbget-bin/www_bget?ko:K03048	212.634	11.2725	68.1552	183.458	461.465	217.975	282.504	285.643	118.88	95.0658	311.897	104.475	2.62363	0.0209213
K03106	SRP54, ffh	signal recognition particle subunit SRP54 [EC:3.6.5.4]	ko02024, ko03070, ko03060	Cellular Processes,Cellular community - prokaryotes,Quorum sensing; Environmental Information Processing,Membrane transport,Bacterial secretion system; Genetic Information Processing,Folding, sorting and degradation,Protein export	3.6.5.4	Hydrolases,Acting on acid anhydrides,Acting on GTP to facilitate cellular and subcellular movement,GTP phosphohydrolase (protein-synthesis-assisting)	-	-	http://www.genome.jp/dbget-bin/www_bget?ko:K03106	353.689	311.301	289.127	337.643	515.07	370.149	430.459	419.662	322.94	28.5216	433.835	60.1866	1.34339	0.0209213
K03110	ftsY	fused signal recognition particle receptor	ko03070, ko02024, ko03060	Environmental Information Processing,Membrane transport,Bacterial secretion system; Cellular Processes,Cellular community - prokaryotes,Quorum sensing; Genetic Information Processing,Folding, sorting and degradation,Protein export	-	-	-	-	http://www.genome.jp/dbget-bin/www_bget?ko:K03110	422.261	355.023	383.544	421.248	713.655	457.367	567.273	477.803	395.519	32.4572	554.025	116.633	1.40075	0.0209213
K03111	ssb	single-strand DNA-binding protein	ko03030, ko03440, ko03430	Genetic Information Processing,Replication and repair,DNA replication; Genetic Information Processing,Replication and repair,Homologous recombination; Genetic Information Processing,Replication and repair,Mismatch repair	-	-	-	-	http://www.genome.jp/dbget-bin/www_bget?ko:K03111	1371.87	1022.31	1055.82	1329.88	1820.36	3298.09	1675.07	1388.27	1194.97	181.354	2045.45	854.173	1.71171	0.0209213
K03117	tatB	sec-independent protein translocase protein TatB	ko03070, ko03060	Environmental Information Processing,Membrane transport,Bacterial secretion system; Genetic Information Processing,Folding, sorting and degradation,Protein export	-	-	-	-	http://www.genome.jp/dbget-bin/www_bget?ko:K03117	11.4667	17.54	9.45292	10.0981	50.8948	18.3821	17.812	23.6888	12.1394	3.69697	27.6944	15.6916	2.28137	0.0209213
K03208	wcaI	putative colanic acid biosynthesis glycosyltransferase WcaI	ko00543	Metabolism,Glycan biosynthesis and metabolism,Exopolysaccharide biosynthesis	-	-	-	-	http://www.genome.jp/dbget-bin/www_bget?ko:K03208	3.37691	4.69117	4.89238	2.90848	8.29362	13.8451	30.3193	19.5632	3.96723	0.974579	18.0053	9.41071	4.5385	0.0209213
K03214	yfiF, trmG	RNA methyltransferase, TrmH family [EC:2.1.1.-]	-	-	-	-	-	-	http://www.genome.jp/dbget-bin/www_bget?ko:K03214	0.224616	0.182591	0.0397059	0.122317	0.570509	1.12408	0.233945	4.00131	0.142308	0.0802584	1.48246	1.71886	10.4173	0.0209213
K03215	rumA	23S rRNA (uracil1939-C5)-methyltransferase [EC:2.1.1.190]	-	-	2.1.1.190	Transferases,Transferring one-carbon groups,Methyltransferases,S-adenosyl-L-methionine:23S rRNA (uracil1939-C5)-methyltransferase	-	-	http://www.genome.jp/dbget-bin/www_bget?ko:K03215	514.721	505.727	448.117	504.499	644.252	542.079	525.242	577.846	493.266	30.4422	572.355	52.7116	1.16034	0.0209213
K03303	lctP	lactate permease	-	-	-	-	-	-	http://www.genome.jp/dbget-bin/www_bget?ko:K03303	34.2784	39.9958	33.6101	35.5816	218.781	73.6086	103.067	86.3853	35.8665	2.87205	120.46	66.6476	3.35858	0.0209213
K03346	dnaB	replication initiation and membrane attachment protein	-	-	-	-	-	-	http://www.genome.jp/dbget-bin/www_bget?ko:K03346	66.1454	10.1729	56.7841	55.9077	195.426	115.861	129.784	128.518	47.2525	25.1502	142.397	35.9073	3.01354	0.0209213
K03411	cheD	chemotaxis protein CheD [EC:3.5.1.44]	ko02030	Cellular Processes,Cell motility,Bacterial chemotaxis	3.5.1.44	Hydrolases,Acting on carbon-nitrogen bonds, other than peptide bonds,In linear amides,protein-L-glutamine amidohydrolase	-	-	http://www.genome.jp/dbget-bin/www_bget?ko:K03411	66.2399	79.3593	89.4537	49.5471	24.6581	45.4135	37.7483	17.9609	71.15	17.2551	31.4452	12.4195	0.441957	0.0209213
K03414	cheZ	chemotaxis protein CheZ	ko02030	Cellular Processes,Cell motility,Bacterial chemotaxis	-	-	-	-	http://www.genome.jp/dbget-bin/www_bget?ko:K03414	1.87338	2.00275	1.28998	2.40272	28.1654	6.9692	3.35452	5.52994	1.89221	0.46039	11.0048	11.5365	5.81583	0.0209213
K03417	prpB	methylisocitrate lyase [EC:4.1.3.30]	ko01100, ko00640	Metabolism,Global and overview maps,Metabolic pathways; Metabolism,Carbohydrate metabolism,Propanoate metabolism	4.1.3.30	Lyases,Carbon-carbon lyases,Oxo-acid-lyases,(2S,3R)-3-hydroxybutane-1,2,3-tricarboxylate pyruvate-lyase (succinate-forming)	-	-	http://www.genome.jp/dbget-bin/www_bget?ko:K03417	4.34695	3.27756	1.9245	1.82525	8.8135	6.94162	13.1451	8.90997	2.84357	1.20141	9.45255	2.62315	3.32419	0.0209213
K03427	hsdM	type I restriction enzyme M protein [EC:2.1.1.72]	-	-	2.1.1.72	Transferases,Transferring one-carbon groups,Methyltransferases,S-adenosyl-L-methionine:adenine in DNA N6-methyltransferase	-	-	http://www.genome.jp/dbget-bin/www_bget?ko:K03427	911.824	746.731	845.573	841.096	556.615	667.919	686.542	630.921	836.306	67.9106	635.499	57.4459	0.759888	0.0209213
K03429	ugtP	processive 1,2-diacylglycerol beta-glucosyltransferase [EC:2.4.1.315]	ko00552, ko00561, ko01100	Metabolism,Glycan biosynthesis and metabolism,Teichoic acid biosynthesis; Metabolism,Lipid metabolism,Glycerolipid metabolism; Metabolism,Global and overview maps,Metabolic pathways	2.4.1.315	Transferases,Glycosyltransferases,Hexosyltransferases,UDP-alpha-D-glucose:1,2-diacyl-3-O-(beta-D-glucopyranosyl)-sn-glycerol 6-glucosyltransferase	-	-	http://www.genome.jp/dbget-bin/www_bget?ko:K03429	93.9469	84.8748	70.5395	74.4966	96.2813	106.182	102.515	104.929	80.9645	10.5569	102.477	4.40164	1.2657	0.0209213
K03435	fruR1, fruR	LacI family transcriptional regulator, fructose operon transcriptional repressor	-	-	-	-	-	-	http://www.genome.jp/dbget-bin/www_bget?ko:K03435	0.036095	0.366792	0.234842	0.385532	0.979238	1.41509	0.604068	4.68321	0.255815	0.1611	1.9204	1.87145	7.50698	0.0209213
K03451	TC.BCT	betaine/carnitine transporter, BCCT family	-	-	-	-	-	-	http://www.genome.jp/dbget-bin/www_bget?ko:K03451	18.7396	25.8074	15.5032	19.9453	62.1174	43.6267	28.9936	32.6302	19.9989	4.30269	41.842	14.8797	2.09222	0.0209213
K03462	NAMPT	nicotinamide phosphoribosyltransferase [EC:2.4.2.12]	ko00760, ko04621, ko01100	Metabolism,Metabolism of cofactors and vitamins,Nicotinate and nicotinamide metabolism; Organismal Systems,Immune system,NOD-like receptor signaling pathway; Metabolism,Global and overview maps,Metabolic pathways	2.4.2.12	Transferases,Glycosyltransferases,Pentosyltransferases,nicotinamide-D-ribonucleotide:diphosphate phospho-alpha-D-ribosyltransferase	-	-	http://www.genome.jp/dbget-bin/www_bget?ko:K03462	12.8585	26.8159	12.459	12.7757	7.73316	7.65037	10.7849	5.89834	16.2273	7.06116	8.01669	2.03019	0.494026	0.0209213
K03471	rnhC	ribonuclease HIII [EC:3.1.26.4]	ko03030	Genetic Information Processing,Replication and repair,DNA replication	3.1.26.4	Hydrolases,Acting on ester bonds,Endoribonucleases producing 5'-phosphomonoesters,ribonuclease H	-	-	http://www.genome.jp/dbget-bin/www_bget?ko:K03471	17.2798	11.5669	15.7758	16.7099	36.4548	24.4327	20.9355	53.2625	15.3331	2.58622	33.7714	14.5954	2.20252	0.0209213
K03489	yydK	GntR family transcriptional regulator, transcriptional regulator of bglA	-	-	-	-	-	-	http://www.genome.jp/dbget-bin/www_bget?ko:K03489	42.9044	1.21527	53.5188	53.9616	227.407	135.306	55.1189	148.326	37.9	24.9849	141.54	70.5376	3.73455	0.0209213
K03491	licR	probable licABCH operon transcriptional regulator	-	-	-	-	-	-	http://www.genome.jp/dbget-bin/www_bget?ko:K03491	41.2229	33.9018	62.8711	41.6845	104.94	71.4239	72.1463	94.7283	44.9201	12.487	85.8097	16.7247	1.91027	0.0209213
K03499	trkA, ktrA, ktrC	trk/ktr system potassium uptake protein	-	-	-	-	-	-	http://www.genome.jp/dbget-bin/www_bget?ko:K03499	570.479	650.907	640.2	527.462	662.313	652.381	659.856	730.503	597.262	58.6255	676.263	36.4056	1.13227	0.0209213
K03545	tig	trigger factor	-	-	-	-	-	-	http://www.genome.jp/dbget-bin/www_bget?ko:K03545	507.484	493.242	497.349	483.467	613.417	509.837	535.46	514.644	495.386	9.94766	543.34	48.0237	1.0968	0.0209213
K03546	sbcC, rad50	DNA repair protein SbcC/Rad50	-	-	-	-	-	-	http://www.genome.jp/dbget-bin/www_bget?ko:K03546	245.287	227.244	267.314	227.323	148.547	176.464	179.971	166.702	241.792	19.0138	167.921	14.0834	0.694485	0.0209213
K03554	rdgC	recombination associated protein RdgC	-	-	-	-	-	-	http://www.genome.jp/dbget-bin/www_bget?ko:K03554	0.326517	0.114643	0.288215	0.270987	1.67993	1.88157	0.537979	5.41254	0.250091	0.0932329	2.37801	2.10775	9.50858	0.0209213
K03556	malT	LuxR family transcriptional regulator, maltose regulon positive regulatory protein	-	-	-	-	-	-	http://www.genome.jp/dbget-bin/www_bget?ko:K03556	40.6849	65.5162	63.1794	30.7953	26.0323	27.59	12.7749	26.4273	50.0439	17.0297	23.2061	6.9855	0.463715	0.0209213
K03640	pal	peptidoglycan-associated lipoprotein	-	-	-	-	-	-	http://www.genome.jp/dbget-bin/www_bget?ko:K03640	50.6904	80.3591	71.9601	55.0937	46.1906	47.0445	17.6824	48.5203	64.5258	13.9803	39.8595	14.816	0.617729	0.0209213
K03642	rlpA	rare lipoprotein A	-	-	-	-	-	-	http://www.genome.jp/dbget-bin/www_bget?ko:K03642	88.5155	79.9148	84.3701	93.9066	75.99	73.7123	24.3145	60.4689	86.6768	5.96369	58.6214	23.8731	0.676322	0.0209213
K03686	dnaJ	molecular chaperone DnaJ	-	-	-	-	-	-	http://www.genome.jp/dbget-bin/www_bget?ko:K03686	474.917	486.946	465.078	453.702	703.602	509.56	636.777	513.551	470.16	14.1551	590.873	95.5781	1.25675	0.0209213
K03707	tenA	thiaminase (transcriptional activator TenA) [EC:3.5.99.2]	ko00730, ko01240, ko01100	Metabolism,Metabolism of cofactors and vitamins,Thiamine metabolism; Metabolism,Global and overview maps,Biosynthesis of cofactors; Metabolism,Global and overview maps,Metabolic pathways	3.5.99.2	Hydrolases,Acting on carbon-nitrogen bonds, other than peptide bonds,In other compounds,4-amino-5-aminomethyl-2-methylpyrimidine aminohydrolase	-	-	http://www.genome.jp/dbget-bin/www_bget?ko:K03707	64.5914	56.5566	45.9687	67.7123	122.633	95.799	103.542	156.031	58.7073	9.70585	119.501	26.8373	2.03554	0.0209213
K03712	marR	MarR family transcriptional regulator, multiple antibiotic resistance protein MarR	-	-	-	-	-	-	http://www.genome.jp/dbget-bin/www_bget?ko:K03712	0.0775118	0.169495	0.495072	0	9.54052	8.38709	3.59151	5.06387	0.18552	0.217687	6.64575	2.78344	35.8223	0.0209213
K03721	tyrR	transcriptional regulator of aroF, aroG, tyrA and aromatic amino acid transport	-	-	-	-	-	-	http://www.genome.jp/dbget-bin/www_bget?ko:K03721	0.646422	1.05761	0.70412	0.511103	2.32269	1.78652	1.10223	2.16157	0.729813	0.233021	1.84325	0.542683	2.52565	0.0209213
K03724	lhr	ATP-dependent helicase Lhr and Lhr-like helicase [EC:3.6.4.13 5.6.2.4]	-	-	5.6.2.4;3.6.4.13	Isomerases,Isomerases altering macromolecular conformation,Enzymes altering nucleic acid conformation,DNA 3'-5' helicase (ATP-hydrolysing); Hydrolases,Acting on acid anhydrides,Acting on acid anhydrides to facilitate cellular and subcellular movement,ATP phosphohydrolase (RNA helix unwinding)	-	-	http://www.genome.jp/dbget-bin/www_bget?ko:K03724	54.254	60.7846	57.0783	46.4729	229.739	97.3794	62.3574	79.5875	54.6475	6.07048	117.266	76.3334	2.14586	0.0209213
K03726	helS	ATP-dependent DNA helicase [EC:5.6.2.4]	-	-	5.6.2.4	Isomerases,Isomerases altering macromolecular conformation,Enzymes altering nucleic acid conformation,DNA 3'-5' helicase (ATP-hydrolysing)	-	-	http://www.genome.jp/dbget-bin/www_bget?ko:K03726	1.01715	1.85655	2.36921	1.03092	0.972301	0.576984	0	0.442667	1.56846	0.662594	0.497988	0.400943	0.317502	0.0209213
K03735	eutB	ethanolamine ammonia-lyase large subunit [EC:4.3.1.7]	ko00564, ko01100	Metabolism,Lipid metabolism,Glycerophospholipid metabolism; Metabolism,Global and overview maps,Metabolic pathways	4.3.1.7	Lyases,Carbon-nitrogen lyases,Ammonia-lyases,ethanolamine ammonia-lyase (acetaldehyde-forming)	-	-	http://www.genome.jp/dbget-bin/www_bget?ko:K03735	6.74477	13.1036	12.1094	5.09462	25.9012	39.4797	16.7081	31.4924	9.2631	3.93992	28.3953	9.57892	3.06543	0.0209213
K03736	eutC	ethanolamine ammonia-lyase small subunit [EC:4.3.1.7]	ko00564, ko01100	Metabolism,Lipid metabolism,Glycerophospholipid metabolism; Metabolism,Global and overview maps,Metabolic pathways	4.3.1.7	Lyases,Carbon-nitrogen lyases,Ammonia-lyases,ethanolamine ammonia-lyase (acetaldehyde-forming)	-	-	http://www.genome.jp/dbget-bin/www_bget?ko:K03736	6.70132	14.9344	13.302	6.42062	29.6604	39.5262	19.2856	38.13	10.3396	4.41527	31.6505	9.32491	3.0611	0.0209213
K03745	slyX	SlyX protein	-	-	-	-	-	-	http://www.genome.jp/dbget-bin/www_bget?ko:K03745	2.16118	0.762521	2.52164	1.29684	32.9497	6.10144	4.67801	4.8244	1.68555	0.801737	12.1384	13.8889	7.20145	0.0209213
K03759	adiC	arginine:agmatine antiporter	-	-	-	-	-	-	http://www.genome.jp/dbget-bin/www_bget?ko:K03759	1.07993	1.16459	1.179	0.718871	17.9103	4.31791	2.0868	7.31478	1.0356	0.215626	7.90744	7.00411	7.63563	0.0209213
K03761	kgtP	MFS transporter, MHS family, alpha-ketoglutarate permease	-	-	-	-	-	-	http://www.genome.jp/dbget-bin/www_bget?ko:K03761	0.146764	0.20875	0.303794	0.212662	0.734155	0.562203	0.530563	2.77467	0.217993	0.0646766	1.1504	1.08653	5.27723	0.0209213
K03762	proP	MFS transporter, MHS family, proline/betaine transporter	-	-	-	-	-	-	http://www.genome.jp/dbget-bin/www_bget?ko:K03762	4.6267	0.941825	4.07781	5.32566	31.0364	9.11931	12.9403	16.6043	3.743	1.93601	17.4251	9.57498	4.65539	0.0209213
K03769	ppiC	peptidyl-prolyl cis-trans isomerase C [EC:5.2.1.8]	-	-	5.2.1.8	Isomerases,cis-trans-Isomerases,cis-trans Isomerases (only sub-subclass identified to date),peptidylproline cis-trans-isomerase	-	-	http://www.genome.jp/dbget-bin/www_bget?ko:K03769	20.2576	22.196	17.8077	23.2828	16.2602	4.6707	4.47683	14.926	20.886	2.40356	10.0834	6.3858	0.482785	0.0209213
K03777	dld	D-lactate dehydrogenase (quinone) [EC:1.1.5.12]	ko01120, ko01100, ko00620	Metabolism,Global and overview maps,Microbial metabolism in diverse environments; Metabolism,Global and overview maps,Metabolic pathways; Metabolism,Carbohydrate metabolism,Pyruvate metabolism	1.1.5.12	Oxidoreductases,Acting on the CH-OH group of donors,With a quinone or similar compound as acceptor,(R)-lactate:quinone 2-oxidoreductase	-	-	http://www.genome.jp/dbget-bin/www_bget?ko:K03777	0.150343	0.0435591	0.0968395	0.213789	2.12529	1.03806	0.451139	2.48583	0.126133	0.0729068	1.52508	0.944072	12.0911	0.0209213
K03779	ttdA	L(+)-tartrate dehydratase alpha subunit [EC:4.2.1.32]	ko01100, ko00630	Metabolism,Global and overview maps,Metabolic pathways; Metabolism,Carbohydrate metabolism,Glyoxylate and dicarboxylate metabolism	4.2.1.32	Lyases,Carbon-oxygen lyases,Hydro-lyases,(R,R)-tartrate hydro-lyase (oxaloacetate-forming)	-	-	http://www.genome.jp/dbget-bin/www_bget?ko:K03779	0.699167	0.577136	0.383291	0.784912	12.3497	9.56413	2.10019	7.42119	0.611127	0.174181	7.8588	4.33703	12.8595	0.0209213
K03785	aroD	3-dehydroquinate dehydratase I [EC:4.2.1.10]	ko01100, ko01110, ko00400, ko01230	Metabolism,Global and overview maps,Metabolic pathways; Metabolism,Global and overview maps,Biosynthesis of secondary metabolites; Metabolism,Amino acid metabolism,Phenylalanine, tyrosine and tryptophan biosynthesis; Metabolism,Global and overview maps,Biosynthesis of amino acids	4.2.1.10	Lyases,Carbon-oxygen lyases,Hydro-lyases,3-dehydroquinate hydro-lyase (3-dehydroshikimate-forming)	M00022	Shikimate pathway, phosphoenolpyruvate + erythrose-4P => chorismate	http://www.genome.jp/dbget-bin/www_bget?ko:K03785	60.7391	49.084	58.6544	56.7189	279.926	174.511	119.745	200.528	56.2991	5.08247	193.677	66.6309	3.44015	0.0209213
K03810	mviM	virulence factor	-	-	-	-	-	-	http://www.genome.jp/dbget-bin/www_bget?ko:K03810	33.5125	37.2286	41.0486	40.0977	10.8126	26.5857	5.86544	26.247	37.9719	3.38739	17.3777	10.6315	0.457646	0.0209213
K03814	mtgA	monofunctional glycosyltransferase [EC:2.4.1.129]	ko01100, ko00550	Metabolism,Global and overview maps,Metabolic pathways; Metabolism,Glycan biosynthesis and metabolism,Peptidoglycan biosynthesis	2.4.1.129	Transferases,Glycosyltransferases,Hexosyltransferases,[poly-N-acetyl-D-glucosaminyl-(1->4)-(N-acetyl-D-muramoylpentapeptide)]-diphosphoundecaprenol:[N-acetyl-D-glucosaminyl-(1->4)-N-acetyl-D-muramoylpentapeptide]-diphosphoundecaprenol disaccharidetransferase	-	-	http://www.genome.jp/dbget-bin/www_bget?ko:K03814	79.7284	113.822	112.564	93.8594	21.9533	61.7031	17.6551	75.7027	99.9935	16.305	44.2535	28.8578	0.442564	0.0209213
K03831	mogA	molybdopterin adenylyltransferase [EC:2.7.7.75]	ko01100, ko01240, ko00790, ko04122	Metabolism,Global and overview maps,Metabolic pathways; Metabolism,Global and overview maps,Biosynthesis of cofactors; Metabolism,Metabolism of cofactors and vitamins,Folate biosynthesis; Genetic Information Processing,Folding, sorting and degradation,Sulfur relay system	2.7.7.75	Transferases,Transferring phosphorus-containing groups,Nucleotidyltransferases,ATP:molybdopterin adenylyltransferase	M00880	Molybdenum cofactor biosynthesis, GTP => molybdenum cofactor	http://www.genome.jp/dbget-bin/www_bget?ko:K03831	15.5279	20.3153	23.4318	12.257	40.6901	39.397	32.2411	36.3037	17.883	4.9633	37.158	3.7592	2.07784	0.0209213
K03969	pspA	phage shock protein A	-	-	-	-	-	-	http://www.genome.jp/dbget-bin/www_bget?ko:K03969	38.0661	41.6611	37.655	45.8383	30.716	19.8205	14.8364	30.405	40.8051	3.80752	23.9445	7.90689	0.586801	0.0209213
K03974	pspF	psp operon transcriptional activator	-	-	-	-	-	-	http://www.genome.jp/dbget-bin/www_bget?ko:K03974	0.0370915	0.3367	0.0421419	0.123937	0.565279	0.825333	0	2.83964	0.134968	0.140255	1.05756	1.237	7.83567	0.0209213
K04016	nrfE	cytochrome c-type biogenesis protein NrfE	-	-	-	-	-	-	http://www.genome.jp/dbget-bin/www_bget?ko:K04016	0.183575	0.21216	0.0253942	0.169503	0.729746	2.0625	0.299242	2.80912	0.147658	0.0834192	1.47515	1.16374	9.99031	0.0209213
K04019	eutA	ethanolamine utilization protein EutA	ko00564, ko01100	Metabolism,Lipid metabolism,Glycerophospholipid metabolism; Metabolism,Global and overview maps,Metabolic pathways	-	-	-	-	http://www.genome.jp/dbget-bin/www_bget?ko:K04019	6.57125	20.322	13.8479	5.508	24.4825	32.8008	25.0271	30.3738	11.5623	6.91668	28.171	4.07333	2.43646	0.0209213
K04023	eutH	ethanolamine transporter	-	-	-	-	-	-	http://www.genome.jp/dbget-bin/www_bget?ko:K04023	13.9462	31.8328	27.3789	13.5895	48.3839	61.7206	34.8756	51.2138	21.6868	9.32424	49.0485	11.0542	2.26167	0.0209213
K04025	eutK	ethanolamine utilization protein EutK	-	-	-	-	-	-	http://www.genome.jp/dbget-bin/www_bget?ko:K04025	1.59293	1.20377	1.68386	1.2269	1.93953	2.32982	2.31005	2.81094	1.42686	0.247239	2.34758	0.357274	1.64528	0.0209213
K04026	eutL	ethanolamine utilization protein EutL	-	-	-	-	-	-	http://www.genome.jp/dbget-bin/www_bget?ko:K04026	5.60975	12.6128	9.94359	4.89347	27.0118	39.1067	19.9409	35.8079	8.2649	3.65781	30.4668	8.6777	3.68629	0.0209213
K04027	eutM	ethanolamine utilization protein EutM	-	-	-	-	-	-	http://www.genome.jp/dbget-bin/www_bget?ko:K04027	10.0503	16.0868	21.2716	12.6665	24.2468	42.4156	36.3587	39.1039	15.0188	4.8462	35.5313	7.92004	2.36579	0.0209213
K04028	eutN	ethanolamine utilization protein EutN	-	-	-	-	-	-	http://www.genome.jp/dbget-bin/www_bget?ko:K04028	9.03602	12.9038	6.72934	6.8845	34.5663	38.1717	29.9739	35.0108	8.88841	2.87647	34.4307	3.37703	3.87366	0.0209213
K04030	eutQ	ethanolamine utilization protein EutQ	-	-	-	-	-	-	http://www.genome.jp/dbget-bin/www_bget?ko:K04030	7.11085	3.25991	7.03883	7.50601	20.1094	31.8323	17.9081	35.5954	6.2289	1.98995	26.3613	8.67458	4.23209	0.0209213
K04031	eutS	ethanolamine utilization protein EutS	-	-	-	-	-	-	http://www.genome.jp/dbget-bin/www_bget?ko:K04031	17.3569	13.4556	15.633	14.0623	18.6357	35.6124	20.2697	36.485	15.127	1.74695	27.7507	9.61151	1.83452	0.0209213
K04032	eutT	ethanolamine utilization cobalamin adenosyltransferase [EC:2.5.1.154]	ko01240, ko01100, ko00860	Metabolism,Global and overview maps,Biosynthesis of cofactors; Metabolism,Global and overview maps,Metabolic pathways; Metabolism,Metabolism of cofactors and vitamins,Porphyrin metabolism	2.5.1.154	Transferases,Transferring alkyl or aryl groups, other than methyl groups,Transferring alkyl or aryl groups, other than methyl groups (only sub-subclass identified to date),ATP:cob(II)alamin Cobeta-adenosyltransferase (diphosphate-forming)	-	-	http://www.genome.jp/dbget-bin/www_bget?ko:K04032	5.36652	12.1974	8.83368	3.62155	31.3137	40.3847	23.5189	35.0724	7.50479	3.80519	32.5724	7.09065	4.34022	0.0209213
K04034	bchE	anaerobic magnesium-protoporphyrin IX monomethyl ester cyclase [EC:1.21.98.3]	ko01100, ko01110, ko00860	Metabolism,Global and overview maps,Metabolic pathways; Metabolism,Global and overview maps,Biosynthesis of secondary metabolites; Metabolism,Metabolism of cofactors and vitamins,Porphyrin metabolism	1.21.98.3	Oxidoreductases,Catalysing the reaction X-H + Y-H = X-Y,With other, known, physiological acceptors,magnesium-protoporphyrin-IX 13-monomethyl ester,S-adenosyl-L-methionine:H2O oxidoreductase (hydroxylating)	-	-	http://www.genome.jp/dbget-bin/www_bget?ko:K04034	30.802	37.0813	32.5067	33.4462	22.2767	29.6375	25.284	20.856	33.4591	2.65126	24.5135	3.88283	0.732643	0.0209213
K04046	yegD	hypothetical chaperone protein	-	-	-	-	-	-	http://www.genome.jp/dbget-bin/www_bget?ko:K04046	0.363912	0.330765	0.396401	0.119178	1.28658	0.901785	0.425087	3.0238	0.302564	0.125159	1.40932	1.13254	4.65791	0.0209213
K04063	osmC, ohr	lipoyl-dependent peroxiredoxin [EC:1.11.1.28]	-	-	1.11.1.28	Oxidoreductases,Acting on a peroxide as acceptor,Peroxidases,[lipoyl-carrier protein]-N6-[(R)-dihydrolipoyl]-L-lysine:hydroperoxide oxidoreductase	-	-	http://www.genome.jp/dbget-bin/www_bget?ko:K04063	33.2284	0.844877	1.47502	24.5886	150.09	79.663	66.7946	161.193	15.0342	16.4063	114.435	48.0845	7.61166	0.0209213
K04084	dsbD, dipZ	thioredoxin:protein disulfide reductase [EC:1.8.4.16]	-	-	1.8.4.16	Oxidoreductases,Acting on a sulfur group of donors,With a disulfide as acceptor,thioredoxin:protein disulfide oxidoreductase (dithiol-forming)	-	-	http://www.genome.jp/dbget-bin/www_bget?ko:K04084	0.180475	0.0660313	0.169908	0.0237948	3.16629	1.41457	0.26219	3.43034	0.110052	0.0772879	2.06835	1.50002	18.7942	0.0209213
K04093	pheA1	chorismate mutase [EC:5.4.99.5]	ko01230, ko01110, ko00400, ko01100	Metabolism,Global and overview maps,Biosynthesis of amino acids; Metabolism,Global and overview maps,Biosynthesis of secondary metabolites; Metabolism,Amino acid metabolism,Phenylalanine, tyrosine and tryptophan biosynthesis; Metabolism,Global and overview maps,Metabolic pathways	5.4.99.5	Isomerases,Intramolecular transferases,Transferring other groups,chorismate pyruvatemutase	M00025;M00024	Tyrosine biosynthesis, chorismate => HPP => tyrosine; Phenylalanine biosynthesis, chorismate => phenylpyruvate => phenylalanine	http://www.genome.jp/dbget-bin/www_bget?ko:K04093	0.864079	0.551046	0.305445	0.598572	2.82546	1.83972	1.17473	1.08607	0.579785	0.228957	1.7315	0.803126	2.98644	0.0209213
K04561	norB	nitric oxide reductase subunit B [EC:1.7.2.5]	ko00910, ko01120, ko01100	Metabolism,Energy metabolism,Nitrogen metabolism; Metabolism,Global and overview maps,Microbial metabolism in diverse environments; Metabolism,Global and overview maps,Metabolic pathways	1.7.2.5	Oxidoreductases,Acting on other nitrogenous compounds as donors,With a cytochrome as acceptor,nitrous oxide:ferricytochrome-c oxidoreductase	M00529	Denitrification, nitrate => nitrogen	http://www.genome.jp/dbget-bin/www_bget?ko:K04561	1.52208	1.92501	2.68185	1.82372	6.68433	8.36573	26.6065	8.64767	1.98816	0.493108	12.576	9.39368	6.32545	0.0209213
K04691	hhoB, degS	serine protease DegS [EC:3.4.21.-]	-	-	-	-	-	-	http://www.genome.jp/dbget-bin/www_bget?ko:K04691	0.297937	0.364979	0.0910266	0.267705	1.02458	2.40452	3.38679	6.9291	0.255412	0.116886	3.43625	2.52211	13.4537	0.0209213
K05362	murE	UDP-N-acetylmuramoyl-L-alanyl-D-glutamate-L-lysine ligase [EC:6.3.2.7]	ko01100, ko00550	Metabolism,Global and overview maps,Metabolic pathways; Metabolism,Glycan biosynthesis and metabolism,Peptidoglycan biosynthesis	6.3.2.7	Ligases,Forming carbon-nitrogen bonds,Acid-D-amino-acid ligases (peptide synthases),UDP-N-acetyl-alpha-D-muramoyl-L-alanyl-D-glutamate:L-lysine gamma-ligase (ADP-forming)	-	-	http://www.genome.jp/dbget-bin/www_bget?ko:K05362	30.0103	26.9917	30.1126	23.6342	73.1984	46.2658	72.1935	68.58	27.6872	3.06541	65.0594	12.6851	2.3498	0.0209213
K05559	phaA	multicomponent K+:H+ antiporter subunit A	-	-	-	-	-	-	http://www.genome.jp/dbget-bin/www_bget?ko:K05559	2.30772	2.84028	9.3302	2.7876	1.76718	0.676047	1.42284	0.800877	4.31645	3.35107	1.16673	0.516638	0.2703	0.0209213
K05576	ndhE	NAD(P)H-quinone oxidoreductase subunit 4L [EC:7.1.1.2]	ko00190, ko01100	Metabolism,Energy metabolism,Oxidative phosphorylation; Metabolism,Global and overview maps,Metabolic pathways	7.1.1.2	Translocases,Catalysing the translocation of hydrons,Linked to oxidoreductase reactions,NADH:ubiquinone oxidoreductase	M00145	NAD(P)H:quinone oxidoreductase, chloroplasts and cyanobacteria	http://www.genome.jp/dbget-bin/www_bget?ko:K05576	3.10139	9.12519	4.4009	3.31322	2.12659	1.90308	1.291	1.94665	4.98517	2.81811	1.81683	0.363655	0.364447	0.0209213
K05593	aadK	aminoglycoside 6-adenylyltransferase [EC:2.7.7.-]	-	-	-	-	-	-	http://www.genome.jp/dbget-bin/www_bget?ko:K05593	37.1928	82.2193	77.9624	32.6712	21.6575	20.9365	14.7782	26.0682	57.5114	26.1955	20.8601	4.64601	0.362712	0.0209213
K05714	mhpC	2-hydroxy-6-oxonona-2,4-dienedioate hydrolase [EC:3.7.1.14]	ko01120, ko00360, ko01100, ko01220	Metabolism,Global and overview maps,Microbial metabolism in diverse environments; Metabolism,Amino acid metabolism,Phenylalanine metabolism; Metabolism,Global and overview maps,Metabolic pathways; Metabolism,Global and overview maps,Degradation of aromatic compounds	3.7.1.14	Hydrolases,Acting on carbon-carbon bonds,In ketonic substances,(2Z,4E)-2-hydroxy-6-oxona-2,4-dienedioate succinylhydrolase	M00545	Trans-cinnamate degradation, trans-cinnamate => acetyl-CoA	http://www.genome.jp/dbget-bin/www_bget?ko:K05714	0.426293	0.616094	0.200787	0.135583	0.981859	3.03992	1.0858	2.90594	0.344689	0.219661	2.00338	1.12168	5.81213	0.0209213
K05796	hydN	electron transport protein HydN	-	-	-	-	-	-	http://www.genome.jp/dbget-bin/www_bget?ko:K05796	0.987106	0.0707835	0.278781	1.36647	6.6067	2.04419	2.0433	6.94694	0.675785	0.604871	4.41028	2.73617	6.52616	0.0209213
K05803	nlpI	lipoprotein NlpI	-	-	-	-	-	-	http://www.genome.jp/dbget-bin/www_bget?ko:K05803	0.218031	0.126691	0.0503232	0.0913075	1.04553	3.36673	0.54878	4.81908	0.121588	0.0714677	2.44503	2.00333	20.1091	0.0209213
K05817	hcaR	LysR family transcriptional regulator, hca operon transcriptional activator	-	-	-	-	-	-	http://www.genome.jp/dbget-bin/www_bget?ko:K05817	1.40519	0.779669	0.939516	1.73508	11.3072	2.34284	3.31944	6.37091	1.21487	0.436678	5.83511	4.03136	4.80309	0.0209213
K05844	rimK	ribosomal protein S6--L-glutamate ligase [EC:6.3.2.-]	-	-	-	-	-	-	http://www.genome.jp/dbget-bin/www_bget?ko:K05844	3.31172	4.21206	4.84456	2.02786	9.83708	5.4626	9.52516	8.13153	3.59905	1.22178	8.23909	1.99399	2.28924	0.0209213
K05845	opuC	osmoprotectant transport system substrate-binding protein	ko02010	Environmental Information Processing,Membrane transport,ABC transporters	-	-	-	-	http://www.genome.jp/dbget-bin/www_bget?ko:K05845	179.667	33.0534	91.3569	146.675	277.197	183.827	204.635	218.876	112.688	64.3893	221.134	40.0509	1.96235	0.0209213
K05878	dhaK	phosphoenolpyruvate---glycerone phosphotransferase subunit DhaK [EC:2.7.1.121]	ko01100, ko00561	Metabolism,Global and overview maps,Metabolic pathways; Metabolism,Lipid metabolism,Glycerolipid metabolism	2.7.1.121	Transferases,Transferring phosphorus-containing groups,Phosphotransferases with an alcohol group as acceptor,phosphoenolpyruvate:glycerone phosphotransferase	-	-	http://www.genome.jp/dbget-bin/www_bget?ko:K05878	48.9829	22.1596	78.7016	53.0883	158.397	92.4534	108.371	126.031	50.7331	23.1466	121.313	28.2718	2.39121	0.0209213
K06013	STE24	STE24 endopeptidase [EC:3.4.24.84]	ko00900, ko01110	Metabolism,Metabolism of terpenoids and polyketides,Terpenoid backbone biosynthesis; Metabolism,Global and overview maps,Biosynthesis of secondary metabolites	3.4.24.84	Hydrolases,Acting on peptide bonds (peptidases),Metalloendopeptidases,Ste24 endopeptidase	-	-	http://www.genome.jp/dbget-bin/www_bget?ko:K06013	10.5017	20.2218	15.5727	10.0393	7.89645	4.0454	2.08513	5.63973	14.0839	4.79865	4.91668	2.46162	0.3491	0.0209213
K06019	ppaX	pyrophosphatase PpaX [EC:3.6.1.1]	ko00190	Metabolism,Energy metabolism,Oxidative phosphorylation	3.6.1.1	Hydrolases,Acting on acid anhydrides,In phosphorus-containing anhydrides,diphosphate phosphohydrolase	-	-	http://www.genome.jp/dbget-bin/www_bget?ko:K06019	5.03484	4.81061	6.685	6.00311	24.2232	6.94273	11.0433	11.7715	5.63339	0.871362	13.4952	7.46118	2.39557	0.0209213
K06048	gshA, ybdK	glutamate---cysteine ligase / carboxylate-amine ligase [EC:6.3.2.2 6.3.-.-]	ko00480, ko01100	Metabolism,Metabolism of other amino acids,Glutathione metabolism; Metabolism,Global and overview maps,Metabolic pathways	6.3.2.2	Ligases,Forming carbon-nitrogen bonds,Acid-D-amino-acid ligases (peptide synthases),L-glutamate:L-cysteine gamma-ligase (ADP-forming)	-	-	http://www.genome.jp/dbget-bin/www_bget?ko:K06048	0.478995	0.132896	0.0721168	1.0205	3.80786	2.74573	1.0607	5.68152	0.426128	0.434889	3.32395	1.9364	7.80037	0.0209213
K06218	relE, stbE	mRNA interferase RelE/StbE	-	-	-	-	-	-	http://www.genome.jp/dbget-bin/www_bget?ko:K06218	65.5229	53.9006	71.3396	56.7118	230.925	144.605	130.508	151.565	61.8687	8.0236	164.401	45.2064	2.65725	0.0209213
K06350	kipA	antagonist of KipI	-	-	-	-	-	-	http://www.genome.jp/dbget-bin/www_bget?ko:K06350	7.55829	6.8899	8.62195	6.04345	25.4904	23.093	8.9925	20.0118	7.2784	1.08926	19.3969	7.28976	2.665	0.0209213
K06413	spoVK	stage V sporulation protein K	-	-	-	-	-	-	http://www.genome.jp/dbget-bin/www_bget?ko:K06413	90.5894	114.464	101.211	85.611	64.9813	68.1854	82.7667	73.658	97.9689	12.7774	72.3978	7.78567	0.738988	0.0209213
K06609	iolT	MFS transporter, SP family, major inositol transporter	-	-	-	-	-	-	http://www.genome.jp/dbget-bin/www_bget?ko:K06609	0.708242	0.143144	0.0331842	0.751128	8.5059	6.55627	0.841761	3.56846	0.408925	0.373503	4.8681	3.36571	11.9046	0.0209213
K06942	ychF	ribosome-binding ATPase	-	-	-	-	-	-	http://www.genome.jp/dbget-bin/www_bget?ko:K06942	305.557	331.292	311.843	303.867	613.35	431.996	432.109	470.809	313.14	12.5788	487.066	86.149	1.55543	0.0209213
K06956	K06956	uncharacterized protein	-	-	-	-	-	-	http://www.genome.jp/dbget-bin/www_bget?ko:K06956	21.4214	1.02567	6.29515	25.4636	152.127	70.063	28.9381	91.3504	13.5515	11.7386	85.6196	51.3513	6.31811	0.0209213
K06985	K06985	aspartyl protease family protein	ko04112	Cellular Processes,Cell growth and death,Cell cycle - Caulobacter	-	-	-	-	http://www.genome.jp/dbget-bin/www_bget?ko:K06985	42.584	58.5557	50.6014	46.4165	8.22342	20.9876	12.0966	21.5889	49.5394	6.84473	15.7241	6.62117	0.317406	0.0209213
K07023	YGK1, HDDC2	5'-deoxynucleotidase [EC:3.1.3.89]	ko01100, ko00240, ko00230, ko01232	Metabolism,Global and overview maps,Metabolic pathways; Metabolism,Nucleotide metabolism,Pyrimidine metabolism; Metabolism,Nucleotide metabolism,Purine metabolism; Metabolism,Global and overview maps,Nucleotide metabolism	3.1.3.89	Hydrolases,Acting on ester bonds,Phosphoric-monoester hydrolases,2'-deoxyribonucleoside 5'-monophosphate phosphohydrolase	-	-	http://www.genome.jp/dbget-bin/www_bget?ko:K07023	3.40597	3.73848	5.15225	2.96321	1.06627	1.61079	0.827439	1.17505	3.81498	0.946386	1.16989	0.327837	0.306656	0.0209213
K07045	K07045	uncharacterized protein	-	-	-	-	-	-	http://www.genome.jp/dbget-bin/www_bget?ko:K07045	224.161	192.43	218.257	220.742	523.367	292.288	297.08	298.359	213.898	14.5148	352.773	113.759	1.64926	0.0209213
K07054	K07054	uncharacterized protein	-	-	-	-	-	-	http://www.genome.jp/dbget-bin/www_bget?ko:K07054	74.1037	98.6303	71.1193	77.6648	169.014	131.93	155.471	172.35	80.3795	12.4579	157.191	18.3545	1.95561	0.0209213
K07068	K07068	uncharacterized protein	-	-	-	-	-	-	http://www.genome.jp/dbget-bin/www_bget?ko:K07068	0.164789	0.763378	0.415012	0.0880252	2.14107	1.19423	5.9932	1.21794	0.357801	0.304301	2.63661	2.28074	7.36893	0.0209213
K07074	K07074	uncharacterized protein	-	-	-	-	-	-	http://www.genome.jp/dbget-bin/www_bget?ko:K07074	40.2153	67.4	47.8014	39.451	22.0377	35.1271	33.0324	20.3887	48.7169	13.0132	27.6465	7.50781	0.567492	0.0209213
K07093	K07093	uncharacterized protein	-	-	-	-	-	-	http://www.genome.jp/dbget-bin/www_bget?ko:K07093	0.914481	0.416029	0.117421	0.360349	3.82613	1.74156	0	1.39712	0.45207	0.334427	1.7412	1.58083	3.85162	0.0209213
K07149	K07149	uncharacterized protein	-	-	-	-	-	-	http://www.genome.jp/dbget-bin/www_bget?ko:K07149	245.52	185.805	187.092	213.028	267.291	308.825	311.895	288.177	207.861	28.0634	294.047	20.7145	1.41463	0.0209213
K07192	FLOT	flotillin	ko04910	Organismal Systems,Endocrine system,Insulin signaling pathway	-	-	-	-	http://www.genome.jp/dbget-bin/www_bget?ko:K07192	91.4184	113.564	107.792	87.3313	35.6446	52.4885	37.5383	34.8239	100.026	12.6337	40.1238	8.3211	0.401132	0.0209213
K07217	K07217	Mn-containing catalase	-	-	-	-	-	-	http://www.genome.jp/dbget-bin/www_bget?ko:K07217	57.8591	77.2116	88.0207	70.2783	15.0205	51.0397	15.2696	55.6461	73.3424	12.6431	34.244	22.1338	0.466905	0.0209213
K07218	nosD	nitrous oxidase accessory protein	-	-	-	-	-	-	http://www.genome.jp/dbget-bin/www_bget?ko:K07218	5.13576	9.16275	5.12662	4.85464	2.20151	0.240607	0	3.18695	6.06995	2.06599	1.40726	1.54268	0.231841	0.0209213
K07224	efeO	iron uptake system component EfeO	-	-	-	-	-	-	http://www.genome.jp/dbget-bin/www_bget?ko:K07224	0.782041	0	0.241328	0.869591	2.7401	2.02781	1.21116	3.96345	0.47324	0.420393	2.48563	1.16656	5.25237	0.0209213
K07236	tusC, dsrF	tRNA 2-thiouridine synthesizing protein C	ko04122	Genetic Information Processing,Folding, sorting and degradation,Sulfur relay system	-	-	-	-	http://www.genome.jp/dbget-bin/www_bget?ko:K07236	0.100765	0.103816	0.114485	0.336697	0.616863	1.60154	0.674542	4.94134	0.163941	0.115321	1.95857	2.03906	11.9468	0.0209213
K07238	TC.ZIP, zupT, ZRT3, ZIP2	zinc transporter, ZIP family	-	-	-	-	-	-	http://www.genome.jp/dbget-bin/www_bget?ko:K07238	270.361	310.323	281.787	252.827	364.754	317.847	321.684	405.259	278.824	24.1412	352.386	41.1663	1.26383	0.0209213
K07284	srtA	sortase A [EC:3.4.22.70]	-	-	3.4.22.70	Hydrolases,Acting on peptide bonds (peptidases),Cysteine endopeptidases,sortase A	-	-	http://www.genome.jp/dbget-bin/www_bget?ko:K07284	616.666	312.672	451.688	646.44	895.829	703.591	765.503	658.775	506.867	155.234	755.924	103.024	1.49137	0.0209213
K07290	yhjG	AsmA family protein	-	-	-	-	-	-	http://www.genome.jp/dbget-bin/www_bget?ko:K07290	0.0176009	0.105725	0.0971587	0.136118	0.90323	0.55949	0.274923	2.53388	0.0891506	0.0505441	1.06788	1.01053	11.9784	0.0209213
K07318	K07318	adenine-specific DNA-methyltransferase [EC:2.1.1.72]	-	-	2.1.1.72	Transferases,Transferring one-carbon groups,Methyltransferases,S-adenosyl-L-methionine:adenine in DNA N6-methyltransferase	-	-	http://www.genome.jp/dbget-bin/www_bget?ko:K07318	82.144	73.8054	53.3374	59.5945	29.1818	34.3174	41.2827	39.8208	67.2203	13.1272	36.1507	5.52976	0.537794	0.0209213
K07333	flaJ	archaeal flagellar protein FlaJ	-	-	-	-	-	-	http://www.genome.jp/dbget-bin/www_bget?ko:K07333	6.38955	12.9541	8.96718	2.9543	0.586157	2.23954	1.85274	0.498291	7.81628	4.21885	1.29418	0.883257	0.165575	0.0209213
K07340	ybbJ	inner membrane protein	-	-	-	-	-	-	http://www.genome.jp/dbget-bin/www_bget?ko:K07340	1.91688	0.604019	1.33219	0.897858	33.672	5.24521	4.20837	5.60928	1.18774	0.57075	12.1837	14.3378	10.2579	0.0209213
K07343	tfoX	DNA transformation protein and related proteins	-	-	-	-	-	-	http://www.genome.jp/dbget-bin/www_bget?ko:K07343	29.4625	43.6956	42.4231	25.1049	13.9106	15.5373	17.3291	12.1323	35.1715	9.2947	14.7273	2.22308	0.418729	0.0209213
K07347	fimD, fimC, mrkC, htrE, cssD	outer membrane usher protein	ko05133	Human Diseases,Infectious disease: bacterial,Pertussis	-	-	-	-	http://www.genome.jp/dbget-bin/www_bget?ko:K07347	0.0980781	0.323163	0.0312588	0.302304	7.01437	5.92462	1.28437	26.966	0.188701	0.146043	10.2973	11.3868	54.5697	0.0209213
K07457	K07457	endonuclease III related protein	-	-	-	-	-	-	http://www.genome.jp/dbget-bin/www_bget?ko:K07457	10.853	0.821991	1.61945	13.4563	86.3321	44.9313	31.3458	82.8597	6.6877	6.40984	61.3672	27.4262	9.17613	0.0209213
K07467	nicK	putative DNA relaxase	-	-	-	-	-	-	http://www.genome.jp/dbget-bin/www_bget?ko:K07467	36.2518	58.4532	38.9742	33.875	146.121	99.3804	183.549	79.4109	41.8886	11.2379	127.115	46.872	3.03461	0.0209213
K07481	K07481	transposase, IS5 family	-	-	-	-	-	-	http://www.genome.jp/dbget-bin/www_bget?ko:K07481	366.712	779.427	897.587	313.218	161.531	175.251	248.904	239.179	589.236	292.664	206.216	44.2133	0.349973	0.0209213
K07484	K07484	transposase	-	-	-	-	-	-	http://www.genome.jp/dbget-bin/www_bget?ko:K07484	2409.47	2291.11	2363.65	2082.15	1242.53	1760.32	1787.11	1589.88	2286.59	144.748	1594.96	250.666	0.697527	0.0209213
K07485	K07485	transposase	-	-	-	-	-	-	http://www.genome.jp/dbget-bin/www_bget?ko:K07485	766.851	611.948	962.801	711.616	1718.6	1094.78	1327.47	1412.57	763.304	147.639	1388.36	257.905	1.81888	0.0209213
K07492	K07492	putative transposase	-	-	-	-	-	-	http://www.genome.jp/dbget-bin/www_bget?ko:K07492	10.6882	10.9879	10.1162	9.92373	3.07303	3.4766	1.57609	7.903	10.429	0.494203	4.00718	2.72285	0.384233	0.0209213
K07494	K07494	putative transposase	-	-	-	-	-	-	http://www.genome.jp/dbget-bin/www_bget?ko:K07494	3.13063	10.4156	3.22497	2.79044	1.03496	1.49427	0.211898	2.32763	4.89042	3.6882	1.26719	0.883867	0.259117	0.0209213
K07496	K07496	putative transposase	-	-	-	-	-	-	http://www.genome.jp/dbget-bin/www_bget?ko:K07496	1548.03	386.456	1123.73	1638.44	4216.71	1914.36	2465.67	2042.6	1174.16	571.069	2659.84	1064.31	2.2653	0.0209213
K07504	K07504	predicted type IV restriction endonuclease	-	-	-	-	-	-	http://www.genome.jp/dbget-bin/www_bget?ko:K07504	28.9441	33.054	30.4919	30.1289	13.3443	12.4502	21.8596	20.2598	30.6547	1.7307	16.9785	4.77163	0.553861	0.0209213
K07552	bcr, tcaB	MFS transporter, DHA1 family, multidrug resistance protein	-	-	-	-	-	-	http://www.genome.jp/dbget-bin/www_bget?ko:K07552	30.0884	47.6691	29.4046	25.4844	84.1677	65.5575	107.261	80.3455	33.1616	9.88208	84.333	17.2642	2.54309	0.0209213
K07570	GSP13	general stress protein 13	-	-	-	-	-	-	http://www.genome.jp/dbget-bin/www_bget?ko:K07570	42.6032	5.23346	63.3824	54.0282	188.094	117.643	86.2459	118.688	41.3118	25.5091	127.668	43.0047	3.09034	0.0209213
K07571	K07571	S1 RNA binding domain protein	-	-	-	-	-	-	http://www.genome.jp/dbget-bin/www_bget?ko:K07571	142.613	85.466	130.069	115.327	279.67	179.778	219.547	197.109	118.369	24.6071	219.026	43.5843	1.85037	0.0209213
K07586	ygaC	uncharacterized protein	-	-	-	-	-	-	http://www.genome.jp/dbget-bin/www_bget?ko:K07586	52.0209	7.77419	58.6207	56.7293	242.236	106.579	98.9556	136.015	43.7863	24.1679	145.946	66.1519	3.33316	0.0209213
K07662	cpxR	two-component system, OmpR family, response regulator CpxR	ko01503, ko02020	Human Diseases,Drug resistance: antimicrobial,Cationic antimicrobial peptide (CAMP) resistance; Environmental Information Processing,Signal transduction,Two-component system	-	-	-	-	http://www.genome.jp/dbget-bin/www_bget?ko:K07662	0.209685	0.161797	0.0794118	0.2135	1.80167	2.63566	0.289503	4.30018	0.166098	0.0623959	2.25675	1.67296	13.5868	0.0209213
K07678	barA, gacS, varS	two-component system, NarL family, sensor histidine kinase BarA [EC:2.7.13.3]	ko02020, ko02025, ko05111, ko02026	Environmental Information Processing,Signal transduction,Two-component system; Cellular Processes,Cellular community - prokaryotes,Biofilm formation - Pseudomonas aeruginosa; Cellular Processes,Cellular community - prokaryotes,Biofilm formation - Vibrio cholerae; Cellular Processes,Cellular community - prokaryotes,Biofilm formation - Escherichia coli	2.7.13.3	Transferases,Transferring phosphorus-containing groups,Protein-histidine kinases,ATP:protein-L-histidine N-phosphotransferase	-	-	http://www.genome.jp/dbget-bin/www_bget?ko:K07678	57.0939	62.6222	69.859	45.9112	32.0932	44.8471	13.3049	30.6083	58.8716	10.0982	30.2134	12.958	0.513209	0.0209213
K07692	degU	two-component system, NarL family, response regulator DegU	ko02020, ko02024	Environmental Information Processing,Signal transduction,Two-component system; Cellular Processes,Cellular community - prokaryotes,Quorum sensing	-	-	-	-	http://www.genome.jp/dbget-bin/www_bget?ko:K07692	2.00133	0.928863	0.926101	3.25832	0.728863	0.107666	0.113368	0.425114	1.77865	1.10875	0.343753	0.296504	0.193266	0.0209213
K07714	atoC	two-component system, NtrC family, response regulator AtoC	ko02020	Environmental Information Processing,Signal transduction,Two-component system	-	-	-	-	http://www.genome.jp/dbget-bin/www_bget?ko:K07714	4.27265	10.403	8.87508	4.07441	2.24677	3.02159	0.815228	3.03728	6.90629	3.2176	2.28022	1.04404	0.330165	0.0209213
K07769	nblS, dfr, dspA, hik33	two-component system, OmpR family, sensor histidine kinase NblS [EC:2.7.13.3]	ko02020	Environmental Information Processing,Signal transduction,Two-component system	2.7.13.3	Transferases,Transferring phosphorus-containing groups,Protein-histidine kinases,ATP:protein-L-histidine N-phosphotransferase	-	-	http://www.genome.jp/dbget-bin/www_bget?ko:K07769	1.35912	1.30387	1.50089	2.52742	0.176619	0.702789	0.177764	0.291644	1.67282	0.57574	0.337204	0.249624	0.201578	0.0209213
K07789	mdtC	multidrug efflux pump	ko02020	Environmental Information Processing,Signal transduction,Two-component system	-	-	-	-	http://www.genome.jp/dbget-bin/www_bget?ko:K07789	0.708679	0.35586	0.540975	0.37079	11.5241	2.8963	1.17604	1.8929	0.494076	0.165889	4.37233	4.81975	8.84951	0.0209213
K07799	mdtA	membrane fusion protein, multidrug efflux system	ko02020	Environmental Information Processing,Signal transduction,Two-component system	-	-	-	-	http://www.genome.jp/dbget-bin/www_bget?ko:K07799	3.67007	2.62091	3.18654	3.0567	47.9647	6.91607	4.31377	9.72125	3.13355	0.431806	17.2289	20.6091	5.49821	0.0209213
K07803	zraP	zinc resistance-associated protein	ko02020	Environmental Information Processing,Signal transduction,Two-component system	-	-	-	-	http://www.genome.jp/dbget-bin/www_bget?ko:K07803	2.07436	0.209965	1.85681	0.927128	30.7852	5.23928	2.34953	7.91868	1.26706	0.862658	11.5732	13.0083	9.13385	0.0209213
K07814	K07814	cyclic di-GMP phosphodiesterase [EC:3.1.4.-]	-	-	-	-	-	-	http://www.genome.jp/dbget-bin/www_bget?ko:K07814	107.327	148.955	167.429	84.2056	31.3756	81.7697	33.2293	43.1579	126.979	38.0128	47.3831	23.5008	0.373157	0.0209213
K07964	HPSE	heparanase [EC:3.2.1.166]	ko05205, ko00531, ko01100	Human Diseases,Cancer: overview,Proteoglycans in cancer; Metabolism,Glycan biosynthesis and metabolism,Glycosaminoglycan degradation; Metabolism,Global and overview maps,Metabolic pathways	3.2.1.166	Hydrolases,Glycosylases,Glycosidases, i.e. enzymes that hydrolyse O- and S-glycosyl compounds,heparan sulfate N-sulfo-D-glucosamine endoglucanase	M00078	Heparan sulfate degradation	http://www.genome.jp/dbget-bin/www_bget?ko:K07964	3.90274	2.09828	3.69224	2.8221	8.20991	7.57153	5.88404	15.4676	3.12884	0.831159	9.28326	4.23802	2.967	0.0209213
K08160	mdfA, cmr	MFS transporter, DHA1 family, multidrug/chloramphenicol efflux transport protein	-	-	-	-	-	-	http://www.genome.jp/dbget-bin/www_bget?ko:K08160	0.0588411	0.0303112	0.0668528	0.131074	0.750442	0.592297	0.164122	2.34443	0.0717698	0.0425329	0.962823	0.953791	13.4154	0.0209213
K08162	mdtH	MFS transporter, DHA1 family, multidrug resistance protein	-	-	-	-	-	-	http://www.genome.jp/dbget-bin/www_bget?ko:K08162	0	0.25083	0.219596	0.247061	3.2806	1.83878	1.87092	9.13764	0.179372	0.120389	4.03199	3.46952	22.4784	0.0209213
K08166	mmr	MFS transporter, DHA2 family, methylenomycin A resistance protein	-	-	-	-	-	-	http://www.genome.jp/dbget-bin/www_bget?ko:K08166	0.513676	0.237293	0	0.0295348	34.171	1.68583	16.1239	21.51	0.195126	0.237168	18.3727	13.4528	94.158	0.0209213
K08222	yqgE	MFS transporter, YQGE family, putative transporter	-	-	-	-	-	-	http://www.genome.jp/dbget-bin/www_bget?ko:K08222	4.68842	12.621	19.4098	6.10641	1.34762	3.92508	1.73888	4.63765	10.7064	6.75256	2.91231	1.61531	0.272015	0.0209213
K08302	gatY-kbaY	tagatose 1,6-diphosphate aldolase GatY/KbaY [EC:4.1.2.40]	ko00052, ko01100	Metabolism,Carbohydrate metabolism,Galactose metabolism; Metabolism,Global and overview maps,Metabolic pathways	4.1.2.40	Lyases,Carbon-carbon lyases,Aldehyde-lyases,D-tagatose 1,6-bisphosphate D-glyceraldehyde-3-phosphate-lyase (glycerone-phosphate-forming)	-	-	http://www.genome.jp/dbget-bin/www_bget?ko:K08302	14.4999	27.8766	21.8386	13.6528	72.576	30.9647	48.0903	87.3671	19.467	6.70383	59.7495	25.1114	3.06927	0.0209213
K08315	hycI	hydrogenase 3 maturation protease [EC:3.4.23.51]	-	-	3.4.23.51	Hydrolases,Acting on peptide bonds (peptidases),Aspartic endopeptidases,HycI peptidase	-	-	http://www.genome.jp/dbget-bin/www_bget?ko:K08315	0.928458	0.22678	1.78841	1.75321	12.7288	2.13698	2.0154	6.74796	1.17422	0.746213	5.90729	5.05313	5.03084	0.0209213
K08358	ttrB	tetrathionate reductase subunit B	ko01120, ko01100, ko00920, ko02020	Metabolism,Global and overview maps,Microbial metabolism in diverse environments; Metabolism,Global and overview maps,Metabolic pathways; Metabolism,Energy metabolism,Sulfur metabolism; Environmental Information Processing,Signal transduction,Two-component system	-	-	-	-	http://www.genome.jp/dbget-bin/www_bget?ko:K08358	2.82319	0.229014	2.61008	3.52012	18.0573	3.98687	5.55273	4.54085	2.2956	1.43149	8.03443	6.71328	3.49993	0.0209213
K08364	merP	periplasmic mercuric ion binding protein	-	-	-	-	-	-	http://www.genome.jp/dbget-bin/www_bget?ko:K08364	65.9937	89.2443	88.4651	67.4246	23.891	60.4292	30.4023	59.5388	77.7819	12.803	43.5653	19.1475	0.560096	0.0209213
K08368	yaaU	MFS transporter, putative metabolite transport protein	-	-	-	-	-	-	http://www.genome.jp/dbget-bin/www_bget?ko:K08368	49.6215	29.7977	25.1345	45.8048	149.059	67.1179	188.425	77.0986	37.5896	11.9457	120.425	58.2028	3.20368	0.0209213
K08589	rgpA_B	gingipain R [EC:3.4.22.37]	ko01503	Human Diseases,Drug resistance: antimicrobial,Cationic antimicrobial peptide (CAMP) resistance	3.4.22.37	Hydrolases,Acting on peptide bonds (peptidases),Cysteine endopeptidases,gingipain R	-	-	http://www.genome.jp/dbget-bin/www_bget?ko:K08589	5.46157	8.01654	6.30822	3.75911	8.65873	12.7889	25.9073	8.21194	5.88636	1.77213	13.8917	8.2711	2.35998	0.0209213
K08714	VGSC	voltage-gated sodium channel	-	-	-	-	-	-	http://www.genome.jp/dbget-bin/www_bget?ko:K08714	10.625	8.98211	10.0309	7.98439	5.63959	6.50549	1.31797	5.08091	9.4056	1.16577	4.63599	2.28834	0.492897	0.0209213
K08744	CRLS	cardiolipin synthase (CMP-forming) [EC:2.7.8.41]	ko00564, ko01100	Metabolism,Lipid metabolism,Glycerophospholipid metabolism; Metabolism,Global and overview maps,Metabolic pathways	2.7.8.41	Transferases,Transferring phosphorus-containing groups,Transferases for other substituted phosphate groups,CDP-diacylglycerol:phosphatidylglycerol diacylglycerolphosphotransferase (CMP-forming)	-	-	http://www.genome.jp/dbget-bin/www_bget?ko:K08744	57.442	77.817	50.5445	56.3308	92.0197	102.961	118.9	100.111	60.5336	11.9125	103.498	11.2654	1.70976	0.0209213
K08990	ycjF	putative membrane protein	-	-	-	-	-	-	http://www.genome.jp/dbget-bin/www_bget?ko:K08990	0.141437	0.0380976	0.155234	0.0411861	0.66217	0.290596	0.533536	3.03599	0.0939888	0.0630194	1.13057	1.27959	12.0288	0.0209213
K08996	yagU	putative membrane protein	-	-	-	-	-	-	http://www.genome.jp/dbget-bin/www_bget?ko:K08996	56.2185	3.25251	17.378	46.2075	200.458	63.0873	223.303	74.8534	30.7641	24.6475	140.426	83.1737	4.56459	0.0209213
K09011	cimA	(R)-citramalate synthase [EC:2.3.3.21]	ko01210, ko00290, ko01230, ko01100, ko00660	Metabolism,Global and overview maps,2-Oxocarboxylic acid metabolism; Metabolism,Amino acid metabolism,Valine, leucine and isoleucine biosynthesis; Metabolism,Global and overview maps,Biosynthesis of amino acids; Metabolism,Global and overview maps,Metabolic pathways; Metabolism,Carbohydrate metabolism,C5-Branched dibasic acid metabolism	2.3.3.21	Transferases,Acyltransferases,Acyl groups converted into alkyl groups on transfer,(R)-citramalate synthase	M00535	Isoleucine biosynthesis, pyruvate => 2-oxobutanoate	http://www.genome.jp/dbget-bin/www_bget?ko:K09011	54.1168	79.6694	78.8734	69.2317	18.1146	45.6701	29.8766	49.993	70.4728	11.8913	35.9136	14.6818	0.509609	0.0209213
K09013	sufC	Fe-S cluster assembly ATP-binding protein	-	-	-	-	-	-	http://www.genome.jp/dbget-bin/www_bget?ko:K09013	289.22	300.846	306.121	281.381	369.365	338.968	453.336	362.09	294.392	11.1843	380.94	49.9735	1.29399	0.0209213
K09139	K09139	uncharacterized protein	-	-	-	-	-	-	http://www.genome.jp/dbget-bin/www_bget?ko:K09139	2.67981	1.17675	0.955639	3.27597	0.266752	0.0795796	0.167588	0.467424	2.02204	1.13383	0.245336	0.166635	0.121331	0.0209213
K09251	patA	putrescine aminotransferase [EC:2.6.1.82]	ko01100, ko00310, ko00330, ko01120	Metabolism,Global and overview maps,Metabolic pathways; Metabolism,Amino acid metabolism,Lysine degradation; Metabolism,Amino acid metabolism,Arginine and proline metabolism; Metabolism,Global and overview maps,Microbial metabolism in diverse environments	2.6.1.82	Transferases,Transferring nitrogenous groups,Transaminases,putrescine:2-oxoglutarate aminotransferase	M00956	Lysine degradation, bacteria, L-lysine => succinate	http://www.genome.jp/dbget-bin/www_bget?ko:K09251	0.654442	0.635722	1.03924	0.542109	2.72428	1.475	1.7793	6.4582	0.717878	0.219803	3.10919	2.29516	4.33109	0.0209213
K09474	phoN	acid phosphatase (class A) [EC:3.1.3.2]	ko02020, ko01100, ko00740	Environmental Information Processing,Signal transduction,Two-component system; Metabolism,Global and overview maps,Metabolic pathways; Metabolism,Metabolism of cofactors and vitamins,Riboflavin metabolism	3.1.3.2	Hydrolases,Acting on ester bonds,Phosphoric-monoester hydrolases,phosphate-monoester phosphohydrolase (acid optimum)	-	-	http://www.genome.jp/dbget-bin/www_bget?ko:K09474	24.1475	30.3923	28.5848	32.2835	47.9954	32.3	80.0203	33.5055	28.852	3.48097	48.4553	22.219	1.67944	0.0209213
K09476	ompF	outer membrane pore protein F	ko02020, ko01501	Environmental Information Processing,Signal transduction,Two-component system; Human Diseases,Drug resistance: antimicrobial,beta-Lactam resistance	-	-	M00746	Multidrug resistance, repression of porin OmpF	http://www.genome.jp/dbget-bin/www_bget?ko:K09476	0.0333108	0.197809	0.0725389	0.64139	2.2588	1.4679	0.675674	5.20397	0.236262	0.279047	2.40159	1.97689	10.1649	0.0209213
K09680	PANK1_2_3, CAB1, coaW	type II pantothenate kinase [EC:2.7.1.33]	ko01240, ko01100, ko00770	Metabolism,Global and overview maps,Biosynthesis of cofactors; Metabolism,Global and overview maps,Metabolic pathways; Metabolism,Metabolism of cofactors and vitamins,Pantothenate and CoA biosynthesis	2.7.1.33	Transferases,Transferring phosphorus-containing groups,Phosphotransferases with an alcohol group as acceptor,ATP:(R)-pantothenate 4'-phosphotransferase	M00120	Coenzyme A biosynthesis, pantothenate => CoA	http://www.genome.jp/dbget-bin/www_bget?ko:K09680	31.0682	38.3282	28.9812	33.1107	8.7887	5.17595	3.87162	12.6268	32.8721	4.0091	7.61576	3.9352	0.231679	0.0209213
K09696	natB	sodium transport system permease protein	ko02020, ko02010	Environmental Information Processing,Signal transduction,Two-component system; Environmental Information Processing,Membrane transport,ABC transporters	-	-	-	-	http://www.genome.jp/dbget-bin/www_bget?ko:K09696	28.901	36.195	30.0368	27.1378	9.71323	27.022	18.6069	9.92239	30.5677	3.93661	16.3161	8.25312	0.533771	0.0209213
K09705	K09705	uncharacterized protein	-	-	-	-	-	-	http://www.genome.jp/dbget-bin/www_bget?ko:K09705	12.8581	7.32566	5.16528	17.7977	88.4243	57.7175	18.2047	109.118	10.7867	5.68696	68.3663	39.5502	6.33802	0.0209213
K09894	K09894	uncharacterized protein	-	-	-	-	-	-	http://www.genome.jp/dbget-bin/www_bget?ko:K09894	0.597128	0.230702	0.084804	0.21265	1.16879	1.49768	0.781049	4.37865	0.281321	0.220326	1.95654	1.64109	6.95485	0.0209213
K09933	mtfA	MtfA peptidase	-	-	-	-	-	-	http://www.genome.jp/dbget-bin/www_bget?ko:K09933	0.495906	0.169854	0.0657332	0.119185	1.48418	0.963332	0.627052	4.32724	0.212669	0.193551	1.85045	1.68843	8.70107	0.0209213
K09953	lpxR	lipid A 3-O-deacylase [EC:3.1.1.-]	ko01100, ko00540	Metabolism,Global and overview maps,Metabolic pathways; Metabolism,Glycan biosynthesis and metabolism,Lipopolysaccharide biosynthesis	-	-	M00867	KDO2-lipid A modification pathway	http://www.genome.jp/dbget-bin/www_bget?ko:K09953	1.21365	1.27982	2.56481	1.08825	0.563028	0.187497	0.131618	0.104689	1.53663	0.690039	0.246708	0.213682	0.160551	0.0209213
K10038	glnQ	glutamine transport system ATP-binding protein [EC:7.4.2.1]	ko02010	Environmental Information Processing,Membrane transport,ABC transporters	7.4.2.1	Translocases,Catalysing the translocation of amino acids and peptides,Linked to the hydrolysis of a nucleoside triphosphate,ATP phosphohydrolase (ABC-type, polar-amino-acid-importing)	-	-	http://www.genome.jp/dbget-bin/www_bget?ko:K10038	96.8194	20.9402	70.9668	90.2586	124.429	106.044	136.484	116.295	69.7463	34.3377	120.813	12.8735	1.73218	0.0209213
K10200	ngcE	N-acetylglucosamine transport system substrate-binding protein	ko02010	Environmental Information Processing,Membrane transport,ABC transporters	-	-	-	-	http://www.genome.jp/dbget-bin/www_bget?ko:K10200	23.1331	35.764	32.211	17.2684	11.9988	15.8569	7.2158	7.85955	27.0941	8.43767	10.7328	4.02013	0.39613	0.0209213
K10236	thuE, lpqY	trehalose/maltose transport system substrate-binding protein	ko02010	Environmental Information Processing,Membrane transport,ABC transporters	-	-	-	-	http://www.genome.jp/dbget-bin/www_bget?ko:K10236	5.16354	4.17598	5.03182	3.74721	11.1801	45.3468	11.0494	33.4964	4.52964	0.680999	25.2682	17.0441	5.57841	0.0209213
K10237	thuF, sugA	trehalose/maltose transport system permease protein	ko02010	Environmental Information Processing,Membrane transport,ABC transporters	-	-	-	-	http://www.genome.jp/dbget-bin/www_bget?ko:K10237	2.79378	1.89988	1.91523	1.37093	7.45773	28.478	5.86401	20.9802	1.99496	0.589609	15.695	10.891	7.86733	0.0209213
K10697	rpaA	two-component system, OmpR family, response regulator RpaA	ko02020	Environmental Information Processing,Signal transduction,Two-component system	-	-	-	-	http://www.genome.jp/dbget-bin/www_bget?ko:K10697	4.27603	0.898992	1.36429	6.19241	0.21003	0.384919	0.0630413	0.157057	3.18293	2.50171	0.203762	0.135205	0.0640171	0.0209213
K10761	THG1	tRNA(His) guanylyltransferase [EC:2.7.7.79]	-	-	2.7.7.79	Transferases,Transferring phosphorus-containing groups,Nucleotidyltransferases,p-tRNAHis:GTP guanylyltransferase (ATP-hydrolysing)	-	-	http://www.genome.jp/dbget-bin/www_bget?ko:K10761	9.28828	18.1109	16.2101	9.54246	2.72521	5.29186	4.86024	2.44222	13.2879	4.53967	3.82988	1.4543	0.288223	0.0209213
K10794	prdB	D-proline reductase (dithiol) PrdB [EC:1.21.4.1]	ko01100, ko00330, ko00470	Metabolism,Global and overview maps,Metabolic pathways; Metabolism,Amino acid metabolism,Arginine and proline metabolism; Metabolism,Metabolism of other amino acids,D-Amino acid metabolism	1.21.4.1	Oxidoreductases,Catalysing the reaction X-H + Y-H = X-Y,With a disulfide as acceptor,5-aminopentanoate:[PrdC protein] oxidoreductase (cyclizing)	-	-	http://www.genome.jp/dbget-bin/www_bget?ko:K10794	1.90577	1.20278	1.50469	1.92341	2.31447	4.24636	5.28095	3.41422	1.63416	0.346551	3.814	1.25794	2.33392	0.0209213
K10830	psaB, scaC, sloA	manganese/zinc transport system ATP-binding protein [EC:7.2.2.5]	ko02010	Environmental Information Processing,Membrane transport,ABC transporters	7.2.2.5	Translocases,Catalysing the translocation of inorganic cations,Linked to the hydrolysis of a nucleoside triphosphate,ATP phosphohydrolase (ABC-type, Mn2+-importing)	-	-	http://www.genome.jp/dbget-bin/www_bget?ko:K10830	0.699735	0.102958	0.397387	1.48568	7.02359	7.43456	2.06265	7.48981	0.671441	0.594999	6.00265	2.63489	8.93995	0.0209213
K10939	acfD	accessory colonization factor AcfD	ko05111	Cellular Processes,Cellular community - prokaryotes,Biofilm formation - Vibrio cholerae	-	-	-	-	http://www.genome.jp/dbget-bin/www_bget?ko:K10939	0.0079447	0.0163704	0.0125235	0.101233	1.63942	0.655375	0.356432	6.21984	0.0345179	0.0446099	2.21777	2.72377	64.2497	0.0209213
K11031	slo	thiol-activated cytolysin	ko02024	Cellular Processes,Cellular community - prokaryotes,Quorum sensing	-	-	-	-	http://www.genome.jp/dbget-bin/www_bget?ko:K11031	4.76522	5.6519	10.2197	2.7085	0.289918	0.308843	1.84654	1.0606	5.83633	3.17168	0.876476	0.739637	0.150176	0.0209213
K11055	cylJ	CylJ protein	-	-	-	-	-	-	http://www.genome.jp/dbget-bin/www_bget?ko:K11055	0.0281205	0.144859	0.0319494	0.125282	0.459061	0.417145	0.188244	0.172372	0.0825529	0.0611869	0.309206	0.149958	3.74554	0.0209213
K11060	entB	probable enterotoxin B	-	-	-	-	-	-	http://www.genome.jp/dbget-bin/www_bget?ko:K11060	6.60855	15.7133	11.7498	8.05294	1.23832	6.33034	0.941068	0.774422	10.5312	4.0771	2.32104	2.67975	0.220397	0.0209213
K11104	melB	melibiose permease	-	-	-	-	-	-	http://www.genome.jp/dbget-bin/www_bget?ko:K11104	24.088	39.4965	20.0962	22.6535	10.8272	17.4061	13.0102	13.3897	26.5835	8.76553	13.6583	2.74183	0.513788	0.0209213
K11153	RDH12	retinol dehydrogenase 12 [EC:1.1.1.300]	ko01100, ko00830, ko01240	Metabolism,Global and overview maps,Metabolic pathways; Metabolism,Metabolism of cofactors and vitamins,Retinol metabolism; Metabolism,Global and overview maps,Biosynthesis of cofactors	1.1.1.300	Oxidoreductases,Acting on the CH-OH group of donors,With NAD+ or NADP+ as acceptor,retinol:NADP+ oxidoreductase	-	-	http://www.genome.jp/dbget-bin/www_bget?ko:K11153	3.12218	11.3984	5.88952	4.79322	1.41932	2.86007	0.141019	2.36962	6.30082	3.5838	1.69751	1.19768	0.269411	0.0209213
K11203	fryC, frvB	fructose-like PTS system EIIC or EIIBC or EIIABC component	-	-	-	-	-	-	http://www.genome.jp/dbget-bin/www_bget?ko:K11203	0.582414	0.695687	0.208155	1.13933	2.53958	3.1577	2.22183	10.7377	0.656396	0.383476	4.6642	4.06758	7.10576	0.0209213
K11382	pgtP	MFS transporter, OPA family, phosphoglycerate transporter protein	ko02020	Environmental Information Processing,Signal transduction,Two-component system	-	-	-	-	http://www.genome.jp/dbget-bin/www_bget?ko:K11382	1.00703	0.0563706	0.031082	0.677425	17.6738	2.61795	56.8325	15.6027	0.442977	0.480362	23.1817	23.4024	52.3317	0.0209213
K11442	K11442	putative uridylyltransferase [EC:2.7.7.-]	-	-	-	-	-	-	http://www.genome.jp/dbget-bin/www_bget?ko:K11442	30.584	33.3487	37.3813	21.6402	7.43525	18.4146	11.6738	9.2643	30.7386	6.6769	11.697	4.80302	0.380531	0.0209213
K11444	wspR	two-component system, chemotaxis family, response regulator WspR [EC:2.7.7.65]	ko02020, ko02025	Environmental Information Processing,Signal transduction,Two-component system; Cellular Processes,Cellular community - prokaryotes,Biofilm formation - Pseudomonas aeruginosa	2.7.7.65	Transferases,Transferring phosphorus-containing groups,Nucleotidyltransferases,GTP:GTP guanylyltransferase (cyclizing)	-	-	http://www.genome.jp/dbget-bin/www_bget?ko:K11444	7.18244	6.14113	7.11742	4.76177	1.32835	2.25378	2.99936	0.794473	6.30069	1.13112	1.84399	0.978126	0.292665	0.0209213
K11601	mntC	manganese transport system substrate-binding protein	ko02010, ko02020	Environmental Information Processing,Membrane transport,ABC transporters; Environmental Information Processing,Signal transduction,Two-component system	-	-	-	-	http://www.genome.jp/dbget-bin/www_bget?ko:K11601	0.314074	0.0404477	0.356838	0.349815	0.640897	1.08156	0.525617	0.561515	0.265293	0.151062	0.702397	0.257322	2.64762	0.0209213
K11605	sitC	manganese/iron transport system permease protein	ko02010	Environmental Information Processing,Membrane transport,ABC transporters	-	-	-	-	http://www.genome.jp/dbget-bin/www_bget?ko:K11605	0.11516	0.0435591	0.13084	0.431887	0.517648	1.30214	0.478447	2.79565	0.180362	0.171933	1.27347	1.08339	7.06065	0.0209213
K11607	sitB	manganese/iron transport system ATP-binding protein	ko02010	Environmental Information Processing,Membrane transport,ABC transporters	-	-	-	-	http://www.genome.jp/dbget-bin/www_bget?ko:K11607	0.0937352	0.0451373	0.106498	0.0975932	0.357602	1.35162	0.244399	3.40164	0.0857409	0.0275916	1.33882	1.46241	15.6147	0.0209213
K11641	natR	two-component system, LytTR family, response regulator NatR	ko02020	Environmental Information Processing,Signal transduction,Two-component system	-	-	-	-	http://www.genome.jp/dbget-bin/www_bget?ko:K11641	6.10178	11.617	12.9504	5.73211	1.32304	3.56352	3.14731	2.36354	9.10031	3.71899	2.59935	0.985639	0.285634	0.0209213
K11737	cycA	D-serine/D-alanine/glycine transporter	-	-	-	-	-	-	http://www.genome.jp/dbget-bin/www_bget?ko:K11737	1.98593	0.461965	0.273598	2.23343	18.8107	5.17807	44.5267	20.3682	1.23873	1.01367	22.2209	16.3612	17.9385	0.0209213
K11739	nfrA	bacteriophage N4 adsorption protein A	-	-	-	-	-	-	http://www.genome.jp/dbget-bin/www_bget?ko:K11739	0.0244033	0.0502842	0.013863	0.0135902	0.410827	0.413717	0.204201	1.60805	0.0255352	0.0172503	0.6592	0.64013	25.8154	0.0209213
K11894	impI, vasC	type VI secretion system protein ImpI	-	-	-	-	-	-	http://www.genome.jp/dbget-bin/www_bget?ko:K11894	0.145685	0.136571	0.118433	0.0315407	0.520072	0.810146	0.157972	2.69054	0.108057	0.0522536	1.04468	1.12921	9.66785	0.0209213
K11901	impB	type VI secretion system protein ImpB	ko02025	Cellular Processes,Cellular community - prokaryotes,Biofilm formation - Pseudomonas aeruginosa	-	-	-	-	http://www.genome.jp/dbget-bin/www_bget?ko:K11901	0.439022	0.374339	0.24729	0.650631	5.60494	2.84837	1.88533	14.0601	0.427821	0.168544	6.09969	5.5361	14.2576	0.0209213
K11903	hcp	type VI secretion system secreted protein Hcp	ko03070, ko02025	Environmental Information Processing,Membrane transport,Bacterial secretion system; Cellular Processes,Cellular community - prokaryotes,Biofilm formation - Pseudomonas aeruginosa	-	-	-	-	http://www.genome.jp/dbget-bin/www_bget?ko:K11903	1.83262	1.43423	1.51236	0.316891	4.85515	3.77104	2.22261	8.86098	1.27403	0.66096	4.92745	2.83616	3.86762	0.0209213
K11906	vasD, lip	type VI secretion system protein VasD	ko03070	Environmental Information Processing,Membrane transport,Bacterial secretion system	-	-	-	-	http://www.genome.jp/dbget-bin/www_bget?ko:K11906	0.692183	0.991194	0.784788	0.165564	4.43595	3.22108	1.72237	12.235	0.658432	0.351547	5.40361	4.68757	8.20679	0.0209213
K11907	vasG, clpV	type VI secretion system protein VasG	ko03070, ko02025	Environmental Information Processing,Membrane transport,Bacterial secretion system; Cellular Processes,Cellular community - prokaryotes,Biofilm formation - Pseudomonas aeruginosa	-	-	-	-	http://www.genome.jp/dbget-bin/www_bget?ko:K11907	0.0989612	0.102309	0.0149005	0.197893	3.71867	2.9666	0.615828	7.87545	0.103516	0.0747929	3.79414	3.02486	36.6527	0.0209213
K11911	vasL	type VI secretion system protein VasL	-	-	-	-	-	-	http://www.genome.jp/dbget-bin/www_bget?ko:K11911	0.121806	0.109047	0	0.117887	2.31477	2.9671	1.34419	9.82621	0.0871851	0.0583678	4.11307	3.86669	47.1763	0.0209213
K12053	comB4	ComB4 competence protein	-	-	-	-	-	-	http://www.genome.jp/dbget-bin/www_bget?ko:K12053	7.79735	4.30575	5.32159	8.70107	10.8705	13.3395	11.0311	14.6416	6.53144	2.05971	12.4707	1.83491	1.90933	0.0209213
K12071	traD	conjugal transfer pilus assembly protein TraD	-	-	-	-	-	-	http://www.genome.jp/dbget-bin/www_bget?ko:K12071	1.2229	2.97276	2.7627	2.1539	0.38203	0.10056	0	0.902918	2.27807	0.784487	0.346377	0.404727	0.152049	0.0209213
K12136	hyfA	hydrogenase-4 component A [EC:1.-.-.-]	-	-	-	-	-	-	http://www.genome.jp/dbget-bin/www_bget?ko:K12136	0.66638	0	0.895884	0.952273	9.0766	1.63834	1.03385	5.81855	0.628634	0.436948	4.39183	3.7789	6.98631	0.0209213
K12138	hyfC	hydrogenase-4 component C [EC:1.-.-.-]	-	-	-	-	-	-	http://www.genome.jp/dbget-bin/www_bget?ko:K12138	0.899173	0.160374	1.33381	0.784536	10.0616	1.97006	1.34862	4.77451	0.794473	0.484433	4.53869	3.97209	5.71283	0.0209213
K12143	hyfH	hydrogenase-4 component H	-	-	-	-	-	-	http://www.genome.jp/dbget-bin/www_bget?ko:K12143	1.16021	0.281139	1.39537	1.14006	8.33148	1.85058	1.67178	4.89882	0.994194	0.489294	4.18817	3.13414	4.21262	0.0209213
K12203	dotB, traJ	defect in organelle trafficking protein DotB [EC:7.2.4.8]	-	-	7.2.4.8	-	-	-	http://www.genome.jp/dbget-bin/www_bget?ko:K12203	0.222744	0.491759	0.723065	0.211189	16.7842	4.41423	2.69817	1.71813	0.41219	0.244449	6.40367	7.00946	15.5357	0.0209213
K12204	dotC, traI	defect in organelle trafficking protein DotC	-	-	-	-	-	-	http://www.genome.jp/dbget-bin/www_bget?ko:K12204	0.353907	0.848054	0.819439	0.164242	15.0001	3.4062	1.74394	1.67299	0.546411	0.340903	5.45581	6.41307	9.98481	0.0209213
K12206	icmB, dotO	intracellular multiplication protein IcmB [EC:7.2.4.8]	-	-	7.2.4.8	-	-	-	http://www.genome.jp/dbget-bin/www_bget?ko:K12206	0.492905	0.338734	0.820826	0.16626	12.0202	3.39928	1.85813	3.08345	0.454681	0.27818	5.09027	4.66755	11.1953	0.0209213
K12209	icmE, dotG	intracellular multiplication protein IcmE	-	-	-	-	-	-	http://www.genome.jp/dbget-bin/www_bget?ko:K12209	0.229384	0.472658	0.968006	0.145993	16.9018	4.462	1.82803	2.38655	0.45401	0.369626	6.3946	7.09587	14.0847	0.0209213
K12213	icmK, traN, dotH	intracellular multiplication protein IcmK	-	-	-	-	-	-	http://www.genome.jp/dbget-bin/www_bget?ko:K12213	0.112657	0.657715	0.63998	0.0418257	15.7381	3.06017	1.75968	1.78839	0.363045	0.331361	5.5866	6.79481	15.3882	0.0209213
K12214	icmL, traM, dotI	intracellular multiplication protein IcmL	-	-	-	-	-	-	http://www.genome.jp/dbget-bin/www_bget?ko:K12214	0.435742	0.84175	0.61884	0.17792	18.3349	4.49263	2.73463	2.07118	0.518563	0.281308	6.90832	7.68589	13.3221	0.0209213
K12217	icmO, trbC, dotL	intracellular multiplication protein IcmO [EC:7.2.4.8]	-	-	7.2.4.8	-	-	-	http://www.genome.jp/dbget-bin/www_bget?ko:K12217	1.00552	0.93829	2.2725	0.883092	27.2083	7.66173	4.02275	3.33719	1.27485	0.666983	10.5575	11.2616	8.28134	0.0209213
K12218	icmP, trbA	intracellular multiplication protein IcmP	-	-	-	-	-	-	http://www.genome.jp/dbget-bin/www_bget?ko:K12218	0.0804335	0.414343	0.639697	0.0298622	14.3876	3.30894	2.15375	1.48761	0.291084	0.28829	5.33448	6.08215	18.3263	0.0209213
K12222	icmT, traK	intracellular multiplication protein IcmT	-	-	-	-	-	-	http://www.genome.jp/dbget-bin/www_bget?ko:K12222	0.403061	0.415263	0.610589	0.448929	18.3688	3.41662	2.54827	0.813651	0.46946	0.096064	6.28684	8.12702	13.3916	0.0209213
K12370	dppC	dipeptide transport system permease protein	ko02010	Environmental Information Processing,Membrane transport,ABC transporters	-	-	-	-	http://www.genome.jp/dbget-bin/www_bget?ko:K12370	0.287619	1.10065	1.00762	0.770844	3.11601	4.35494	4.09366	4.71988	0.791684	0.363595	4.07112	0.686585	5.14236	0.0209213
K12371	dppD	dipeptide transport system ATP-binding protein	ko02010	Environmental Information Processing,Membrane transport,ABC transporters	-	-	-	-	http://www.genome.jp/dbget-bin/www_bget?ko:K12371	0.223132	1.20446	0.257331	0.365225	2.31923	1.88651	1.75476	3.95685	0.512536	0.465237	2.47934	1.01409	4.8374	0.0209213
K12507	fadK	acyl-CoA synthetase [EC:6.2.1.-]	-	-	-	-	-	-	http://www.genome.jp/dbget-bin/www_bget?ko:K12507	3.47642	1.8513	4.23142	3.60174	20.4975	4.32259	5.99411	7.55085	3.29022	1.01457	9.59127	7.38937	2.91508	0.0209213
K12516	bigA	putative surface-exposed virulence protein	-	-	-	-	-	-	http://www.genome.jp/dbget-bin/www_bget?ko:K12516	8.4956	24.5082	15.7356	7.89682	7.78991	7.13561	7.10853	3.69092	14.159	7.76489	6.43124	1.85384	0.454214	0.0209213
K12525	metL	bifunctional aspartokinase / homoserine dehydrogenase 2 [EC:2.7.2.4 1.1.1.3]	ko01120, ko00260, ko01110, ko01100, ko00300, ko00261, ko00270, ko01230	Metabolism,Global and overview maps,Microbial metabolism in diverse environments; Metabolism,Amino acid metabolism,Glycine, serine and threonine metabolism; Metabolism,Global and overview maps,Biosynthesis of secondary metabolites; Metabolism,Global and overview maps,Metabolic pathways; Metabolism,Amino acid metabolism,Lysine biosynthesis; Metabolism,Biosynthesis of other secondary metabolites,Mo…	2.7.2.4;1.1.1.3	Transferases,Transferring phosphorus-containing groups,Phosphotransferases with a carboxy group as acceptor,ATP:L-aspartate 4-phosphotransferase; Oxidoreductases,Acting on the CH-OH group of donors,With NAD+ or NADP+ as acceptor,L-homoserine:NAD(P)+ oxidoreductase	M00526;M00018;M00016;M00017;M00527	Lysine biosynthesis, DAP dehydrogenase pathway, aspartate => lysine; Threonine biosynthesis, aspartate => homoserine => threonine; Lysine biosynthesis, succinyl-DAP pathway, aspartate => lysine; Methionine biosynthesis, aspartate => homoserine => methionine; Lysine biosynthesis, DAP aminotransferase pathway, aspartate => lysine	http://www.genome.jp/dbget-bin/www_bget?ko:K12525	0.0149098	0.0768058	0.0508196	0.0498195	0.578072	0.647725	0.116444	2.08682	0.0480887	0.0254032	0.857264	0.85293	17.8267	0.0209213
K12687	flu	antigen 43	ko02026	Cellular Processes,Cellular community - prokaryotes,Biofilm formation - Escherichia coli	-	-	-	-	http://www.genome.jp/dbget-bin/www_bget?ko:K12687	0.0958116	0.199137	0.056536	0.249843	2.42024	3.29879	1.16024	12.2595	0.150332	0.0895441	4.78468	5.05989	31.8275	0.0209213
K12990	rfbF, rhlC	rhamnosyltransferase [EC:2.4.1.-]	ko02025, ko02024	Cellular Processes,Cellular community - prokaryotes,Biofilm formation - Pseudomonas aeruginosa; Cellular Processes,Cellular community - prokaryotes,Quorum sensing	-	-	-	-	http://www.genome.jp/dbget-bin/www_bget?ko:K12990	21.0451	16.9074	19.186	27.4423	56.011	38.7586	51.0005	55.4251	21.1452	4.52626	50.2988	8.01203	2.37873	0.0209213
K13040	ttrS	two-component system, LuxR family, sensor histidine kinase TtrS [EC:2.7.13.3]	ko02020	Environmental Information Processing,Signal transduction,Two-component system	2.7.13.3	Transferases,Transferring phosphorus-containing groups,Protein-histidine kinases,ATP:protein-L-histidine N-phosphotransferase	-	-	http://www.genome.jp/dbget-bin/www_bget?ko:K13040	33.9153	78.6228	43.8269	38.1188	5.46307	3.13534	0.0499661	31.5187	48.6209	20.4095	10.0418	14.4886	0.206532	0.0209213
K13041	ttrR	two-component system, LuxR family, response regulator TtrR	ko02020	Environmental Information Processing,Signal transduction,Two-component system	-	-	-	-	http://www.genome.jp/dbget-bin/www_bget?ko:K13041	6.80998	14.9649	5.72909	7.71451	0.805886	1.19573	0	5.18343	8.80462	4.18628	1.79626	2.31235	0.204013	0.0209213
K13075	ahlD, aiiA, attM, blcC	N-acyl homoserine lactone hydrolase [EC:3.1.1.81]	ko02024	Cellular Processes,Cellular community - prokaryotes,Quorum sensing	3.1.1.81	Hydrolases,Acting on ester bonds,Carboxylic-ester hydrolases,N-acyl-L-homoserine-lactone lactonohydrolase	-	-	http://www.genome.jp/dbget-bin/www_bget?ko:K13075	5.81386	7.38278	15.2626	4.42276	87.0913	37.4665	61.8816	30.5858	8.22051	4.84796	54.2563	25.6806	6.60011	0.0209213
K13244	yahA	c-di-GMP-specific phosphodiesterase [EC:3.1.4.52]	-	-	3.1.4.52	Hydrolases,Acting on ester bonds,Phosphoric-diester hydrolases,cyclic bis(3'->5')diguanylate 3'-guanylylhydrolase	-	-	http://www.genome.jp/dbget-bin/www_bget?ko:K13244	0.150707	0.0586511	0.129606	0.0263044	2.56458	2.20866	0.625058	9.80364	0.0913172	0.0585575	3.80048	4.08993	41.6185	0.0209213
K13252	ptcA	putrescine carbamoyltransferase [EC:2.1.3.6]	-	-	2.1.3.6	Transferases,Transferring one-carbon groups,Carboxy- and carbamoyltransferases,carbamoyl-phosphate:putrescine carbamoyltransferase	-	-	http://www.genome.jp/dbget-bin/www_bget?ko:K13252	4.40201	1.59431	4.484	3.95478	38.851	5.83397	80.1068	21.9967	3.60877	1.36297	36.6971	31.9253	10.1689	0.0209213
K13572	pafB	proteasome accessory factor B	-	-	-	-	-	-	http://www.genome.jp/dbget-bin/www_bget?ko:K13572	1.48326	0.442772	1.38939	1.34721	4.55911	2.86087	5.93359	4.26787	1.16566	0.485269	4.40536	1.26009	3.77928	0.0209213
K13573	pafC	proteasome accessory factor C	-	-	-	-	-	-	http://www.genome.jp/dbget-bin/www_bget?ko:K13573	1.32178	0.111496	1.15125	1.14813	7.93111	2.51774	5.0048	4.05524	0.933165	0.553756	4.87722	2.27928	5.22654	0.0209213
K13641	iclR	IclR family transcriptional regulator, acetate operon repressor	-	-	-	-	-	-	http://www.genome.jp/dbget-bin/www_bget?ko:K13641	2.49377	4.14321	4.1694	1.48483	9.15731	23.1588	6.8972	27.043	3.0728	1.31723	16.5641	10.0268	5.39055	0.0209213
K13643	iscR	Rrf2 family transcriptional regulator, iron-sulfur cluster assembly transcription factor	-	-	-	-	-	-	http://www.genome.jp/dbget-bin/www_bget?ko:K13643	54.0599	70.694	72.1174	48.43	84.9264	81.8287	89.079	78.7105	61.3253	11.8788	83.6361	4.42786	1.36381	0.0209213
K13665	gumL	pyruvyltransferase	ko00543	Metabolism,Glycan biosynthesis and metabolism,Exopolysaccharide biosynthesis	-	-	-	-	http://www.genome.jp/dbget-bin/www_bget?ko:K13665	33.4157	58.042	62.9881	39.0826	8.83013	27.1142	15.1647	23.6923	48.3821	14.3425	18.7003	8.27917	0.386513	0.0209213
K13668	pimB	phosphatidyl-myo-inositol dimannoside synthase [EC:2.4.1.346]	ko01100, ko00571	Metabolism,Global and overview maps,Metabolic pathways; Metabolism,Glycan biosynthesis and metabolism,Lipoarabinomannan (LAM) biosynthesis	2.4.1.346	Transferases,Glycosyltransferases,Hexosyltransferases,GDP-alpha-D-mannose:2-O-alpha-D-mannosyl-1-phosphatidyl-1D-myo-inositol 6-alpha-D-mannosyltransferase (configuration-retaining)	-	-	http://www.genome.jp/dbget-bin/www_bget?ko:K13668	0.852219	0.0324425	0.234642	1.06691	2.28218	2.41627	1.12853	1.51723	0.546553	0.491867	1.83605	0.615879	3.35933	0.0209213
K13677	dgs, bgsA	1,2-diacylglycerol-3-alpha-glucose alpha-1,2-glucosyltransferase [EC:2.4.1.208]	ko00561, ko01100	Metabolism,Lipid metabolism,Glycerolipid metabolism; Metabolism,Global and overview maps,Metabolic pathways	2.4.1.208	Transferases,Glycosyltransferases,Hexosyltransferases,UDP-alpha-D-glucose:1,2-diacyl-3-O-(alpha-D-glucopyranosyl)-sn-glycerol 2-glucosyltransferase	-	-	http://www.genome.jp/dbget-bin/www_bget?ko:K13677	17.3535	14.6246	15.253	19.8903	75.9533	56.7983	24.8291	90.5945	16.7804	2.3791	62.0438	28.4081	3.69741	0.0209213
K13684	wcaC	putative colanic acid biosynthesis glycosyltransferase WcaC [EC:2.4.-.-]	ko00543	Metabolism,Glycan biosynthesis and metabolism,Exopolysaccharide biosynthesis	-	-	-	-	http://www.genome.jp/dbget-bin/www_bget?ko:K13684	53.1595	116.948	83.1327	61.6126	27.8925	47.0042	29.1652	52.3729	78.7133	28.4422	39.1087	12.4225	0.49685	0.0209213
K13735	yeeJ	adhesin/invasin	ko05135, ko05100	Human Diseases,Infectious disease: bacterial,Yersinia infection; Human Diseases,Infectious disease: bacterial,Bacterial invasion of epithelial cells	-	-	-	-	http://www.genome.jp/dbget-bin/www_bget?ko:K13735	0.461144	0.150939	0.0909488	0.419162	7.5159	4.65704	2.09386	20.5435	0.280548	0.186704	8.70257	8.19871	31.0199	0.0209213
K13770	ysiA, fadR	TetR/AcrR family transcriptional regulator, fatty acid metabolism regulator protein	-	-	-	-	-	-	http://www.genome.jp/dbget-bin/www_bget?ko:K13770	6.533	7.79663	10.0525	2.94928	2.33214	1.22402	0.514598	2.20788	6.83286	2.97025	1.56966	0.860489	0.229722	0.0209213
K13889	gsiB	glutathione transport system substrate-binding protein	ko02010	Environmental Information Processing,Membrane transport,ABC transporters	-	-	-	-	http://www.genome.jp/dbget-bin/www_bget?ko:K13889	3.4835	4.19593	3.58509	4.56815	9.09018	7.29736	6.0481	8.07557	3.95817	0.514167	7.62781	1.2837	1.9271	0.0209213
K13890	gsiC	glutathione transport system permease protein	ko02010	Environmental Information Processing,Membrane transport,ABC transporters	-	-	-	-	http://www.genome.jp/dbget-bin/www_bget?ko:K13890	1.95747	1.49269	1.40112	1.52172	5.16334	2.97934	3.05632	5.92935	1.59325	0.248193	4.28209	1.49329	2.68764	0.0209213
K13891	gsiD	glutathione transport system permease protein	ko02010	Environmental Information Processing,Membrane transport,ABC transporters	-	-	-	-	http://www.genome.jp/dbget-bin/www_bget?ko:K13891	1.30936	1.68672	0.904403	2.73869	3.77551	4.88329	3.40548	6.82548	1.65979	0.787013	4.72244	1.5362	2.8452	0.0209213
K13921	pduQ	1-propanol dehydrogenase	ko01100, ko00640	Metabolism,Global and overview maps,Metabolic pathways; Metabolism,Carbohydrate metabolism,Propanoate metabolism	-	-	-	-	http://www.genome.jp/dbget-bin/www_bget?ko:K13921	12.6395	20.114	17.1763	15.019	36.5567	40.0592	30.3567	39.7324	16.2372	3.18009	36.6763	4.49946	2.25878	0.0209213
K13923	pduL	phosphate propanoyltransferase [EC:2.3.1.222]	ko01100, ko00640	Metabolism,Global and overview maps,Metabolic pathways; Metabolism,Carbohydrate metabolism,Propanoate metabolism	2.3.1.222	Transferases,Acyltransferases,Transferring groups other than aminoacyl groups,propanoyl-CoA:phosphate propanoyltransferase	-	-	http://www.genome.jp/dbget-bin/www_bget?ko:K13923	0.756069	0.178267	0	1.93213	3.49169	2.3053	4.59855	8.15976	0.716616	0.872236	4.63882	2.52718	6.47323	0.0209213
K13954	yiaY	alcohol dehydrogenase [EC:1.1.1.1]	ko00071, ko01220, ko00620, ko00625, ko00010, ko01110, ko01100, ko00350, ko01120, ko00626	Metabolism,Lipid metabolism,Fatty acid degradation; Metabolism,Global and overview maps,Degradation of aromatic compounds; Metabolism,Carbohydrate metabolism,Pyruvate metabolism; Metabolism,Xenobiotics biodegradation and metabolism,Chloroalkane and chloroalkene degradation; Metabolism,Carbohydrate metabolism,Glycolysis / Gluconeogenesis; Metabolism,Global and overview maps,Biosynthesis of seconda…	1.1.1.1	Oxidoreductases,Acting on the CH-OH group of donors,With NAD+ or NADP+ as acceptor,alcohol:NAD+ oxidoreductase	-	-	http://www.genome.jp/dbget-bin/www_bget?ko:K13954	2.85633	4.60102	2.81154	2.1618	20.1702	8.76571	8.62205	4.74341	3.10767	1.04493	10.5753	6.66239	3.40298	0.0209213
K13963	SERPINB	serpin B	ko05146	Human Diseases,Infectious disease: parasitic,Amoebiasis	-	-	-	-	http://www.genome.jp/dbget-bin/www_bget?ko:K13963	9.11877	11.3421	10.2686	8.21434	2.76534	1.92978	5.73728	2.81198	9.73597	1.36134	3.31109	1.66747	0.340089	0.0209213
K14087	echB	ech hydrogenase subunit B	-	-	-	-	-	-	http://www.genome.jp/dbget-bin/www_bget?ko:K14087	6.27902	5.12462	7.76815	6.34468	17.291	9.31621	8.74758	8.79003	6.37912	1.08234	11.0362	4.17789	1.73005	0.0209213
K14088	echC	ech hydrogenase subunit C	-	-	-	-	-	-	http://www.genome.jp/dbget-bin/www_bget?ko:K14088	4.69156	0.748834	4.13859	4.80615	17.6971	5.45844	7.02905	5.66775	3.59628	1.92055	8.96308	5.86415	2.49232	0.0209213
K14090	echE	ech hydrogenase subunit E	-	-	-	-	-	-	http://www.genome.jp/dbget-bin/www_bget?ko:K14090	7.58163	5.31785	7.92016	7.48019	41.8084	10.3124	11.3619	8.06672	7.07496	1.18641	17.8874	16.0065	2.52827	0.0209213
K14155	patB, malY	cysteine-S-conjugate beta-lyase [EC:4.4.1.13]	ko01110, ko00270, ko01100, ko00450, ko01230	Metabolism,Global and overview maps,Biosynthesis of secondary metabolites; Metabolism,Amino acid metabolism,Cysteine and methionine metabolism; Metabolism,Global and overview maps,Metabolic pathways; Metabolism,Metabolism of other amino acids,Selenocompound metabolism; Metabolism,Global and overview maps,Biosynthesis of amino acids	4.4.1.13	Lyases,Carbon-sulfur lyases,Carbon-sulfur lyases (only sub-subclass identified to date),L-cysteine-S-conjugate thiol-lyase (deaminating; 2-aminoprop-2-enoate-forming)	M00017	Methionine biosynthesis, aspartate => homoserine => methionine	http://www.genome.jp/dbget-bin/www_bget?ko:K14155	383.358	370.129	403.008	410.986	449.929	418.283	481.963	451.027	391.87	18.5705	450.3	26.0018	1.14911	0.0209213
K14347	SLC10A7, P7	solute carrier family 10 (sodium/bile acid cotransporter), member 7	-	-	-	-	-	-	http://www.genome.jp/dbget-bin/www_bget?ko:K14347	0.555051	0.531306	0.378506	0.494656	4.83538	5.1446	1.02231	6.26403	0.48988	0.0782952	4.31658	2.28031	8.81151	0.0209213
K14761	ybcJ	ribosome-associated protein	-	-	-	-	-	-	http://www.genome.jp/dbget-bin/www_bget?ko:K14761	109.212	129.57	136.98	90.6409	182.689	179.564	170.081	170.419	116.601	20.9126	175.688	6.40962	1.50675	0.0209213
K14989	salR	two-component system, NarL family, secretion system response regulator SalR	ko02020	Environmental Information Processing,Signal transduction,Two-component system	-	-	-	-	http://www.genome.jp/dbget-bin/www_bget?ko:K14989	1.89323	0.857488	2.04287	1.77071	3.93499	6.95732	5.93461	5.9179	1.64107	0.534114	5.68621	1.26463	3.46493	0.0209213
K15024	K15024	putative phosphotransacetylase [EC:2.3.1.8]	ko00430, ko00620, ko01200, ko00640, ko01100, ko00720, ko01120	Metabolism,Metabolism of other amino acids,Taurine and hypotaurine metabolism; Metabolism,Carbohydrate metabolism,Pyruvate metabolism; Metabolism,Global and overview maps,Carbon metabolism; Metabolism,Carbohydrate metabolism,Propanoate metabolism; Metabolism,Global and overview maps,Metabolic pathways; Metabolism,Energy metabolism,Carbon fixation pathways in prokaryotes; Metabolism,Global and ove…	2.3.1.8	Transferases,Acyltransferases,Transferring groups other than aminoacyl groups,acetyl-CoA:phosphate acetyltransferase	M00579	Phosphate acetyltransferase-acetate kinase pathway, acetyl-CoA => acetate	http://www.genome.jp/dbget-bin/www_bget?ko:K15024	35.5777	46.7574	52.1599	35.9299	70.7051	103.822	75.1906	84.261	42.6062	8.21539	83.4946	14.6778	1.95968	0.0209213
K15045	RSAD2	radical S-adenosyl methionine domain-containing protein 2	ko05164, ko05160	Human Diseases,Infectious disease: viral,Influenza A; Human Diseases,Infectious disease: viral,Hepatitis C	-	-	-	-	http://www.genome.jp/dbget-bin/www_bget?ko:K15045	5.38174	5.72676	6.21525	6.28907	0.658428	2.05871	1.07757	2.69293	5.9032	0.42791	1.62191	0.92421	0.274751	0.0209213
K15226	tyrAa	arogenate dehydrogenase (NADP+) [EC:1.3.1.78]	ko01100, ko00400, ko01110	Metabolism,Global and overview maps,Metabolic pathways; Metabolism,Amino acid metabolism,Phenylalanine, tyrosine and tryptophan biosynthesis; Metabolism,Global and overview maps,Biosynthesis of secondary metabolites	1.3.1.78	Oxidoreductases,Acting on the CH-CH group of donors,With NAD+ or NADP+ as acceptor,L-arogenate:NADP+ oxidoreductase (decarboxylating)	-	-	http://www.genome.jp/dbget-bin/www_bget?ko:K15226	1.1888	1.44948	2.07839	1.46141	0.0458634	0	0.0501518	0.432907	1.54452	0.37749	0.13223	0.201732	0.0856127	0.0209213
K15444	TRM9	tRNA (uracil-5-)-methyltransferase TRM9 [EC:2.1.1.229]	-	-	2.1.1.229	Transferases,Transferring one-carbon groups,Methyltransferases,S-adenosyl-L-methionine:tRNA (carboxymethyluridine34-5-O)-methyltransferase	-	-	http://www.genome.jp/dbget-bin/www_bget?ko:K15444	1.78716	0.510282	0.892864	2.35348	38.3051	2.64854	20.3383	21.8302	1.38595	0.838056	20.7805	14.5737	14.9938	0.0209213
K15515	sauS	sulfoacetaldehyde dehydrogenase [EC:1.2.1.81]	ko00430	Metabolism,Metabolism of other amino acids,Taurine and hypotaurine metabolism	1.2.1.81	Oxidoreductases,Acting on the aldehyde or oxo group of donors,With NAD+ or NADP+ as acceptor,2-sulfoacetaldehyde:NADP+ oxidoreductase (CoA-acetylating)	-	-	http://www.genome.jp/dbget-bin/www_bget?ko:K15515	2.29002	2.45649	1.86036	1.74114	0.821527	0.789922	0.456445	0.227503	2.087	0.340945	0.573849	0.283884	0.274964	0.0209213
K15519	dck	deoxyadenosine/deoxycytidine kinase [EC:2.7.1.76 2.7.1.74]	ko01100, ko00230, ko00240, ko01232	Metabolism,Global and overview maps,Metabolic pathways; Metabolism,Nucleotide metabolism,Purine metabolism; Metabolism,Nucleotide metabolism,Pyrimidine metabolism; Metabolism,Global and overview maps,Nucleotide metabolism	2.7.1.74;2.7.1.76	Transferases,Transferring phosphorus-containing groups,Phosphotransferases with an alcohol group as acceptor,NTP:deoxycytidine 5'-phosphotransferase; Transferases,Transferring phosphorus-containing groups,Phosphotransferases with an alcohol group as acceptor,ATP:2'-deoxyadenosine 5'-phosphotransferase	-	-	http://www.genome.jp/dbget-bin/www_bget?ko:K15519	44.1132	30.5739	16.0232	61.677	4.81522	6.86604	2.56317	7.05112	38.0968	19.4599	5.32389	2.10094	0.139746	0.0209213
K15539	rodZ	cytoskeleton protein RodZ	-	-	-	-	-	-	http://www.genome.jp/dbget-bin/www_bget?ko:K15539	6.74534	5.30349	6.17637	5.84061	40.9183	8.12233	6.75674	14.9226	6.01645	0.604453	17.68	15.8985	2.93861	0.0209213
K15550	mdtP	outer membrane protein, multidrug efflux system	-	-	-	-	-	-	http://www.genome.jp/dbget-bin/www_bget?ko:K15550	0.0494554	0.0509526	0.0280946	0.0550833	0.855166	0.943238	0.441418	3.00623	0.0458964	0.0121042	1.31151	1.1508	28.5755	0.0209213
K15553	ssuA	sulfonate transport system substrate-binding protein	ko00920, ko02010	Metabolism,Energy metabolism,Sulfur metabolism; Environmental Information Processing,Membrane transport,ABC transporters	-	-	-	-	http://www.genome.jp/dbget-bin/www_bget?ko:K15553	40.98	71.5114	62.83	43.304	23.0695	23.0599	15.6143	30.6074	54.6563	14.9088	23.0878	6.12098	0.422417	0.0209213
K15554	ssuC	sulfonate transport system permease protein	ko02010, ko00920	Environmental Information Processing,Membrane transport,ABC transporters; Metabolism,Energy metabolism,Sulfur metabolism	-	-	-	-	http://www.genome.jp/dbget-bin/www_bget?ko:K15554	41.9178	62.0519	62.6765	39.3394	23.0776	39.0137	20.4802	32.1573	51.4964	12.5957	28.6822	8.51472	0.556974	0.0209213
K15555	ssuB	sulfonate transport system ATP-binding protein [EC:7.6.2.14]	ko02010, ko00920	Environmental Information Processing,Membrane transport,ABC transporters; Metabolism,Energy metabolism,Sulfur metabolism	7.6.2.14	Translocases,Catalysing the translocation of other compounds,Linked to the hydrolysis of a nucleoside triphosphate,ATP phosphohydrolase (ABC-type, aliphatic sulfonate-importing)	-	-	http://www.genome.jp/dbget-bin/www_bget?ko:K15555	47.7844	73.3612	73.1937	46.7578	29.6705	38.1264	19.3772	35.8825	60.2743	15.0208	30.7641	8.39162	0.510403	0.0209213
K15583	oppD	oligopeptide transport system ATP-binding protein	ko01501, ko02010, ko02024	Human Diseases,Drug resistance: antimicrobial,beta-Lactam resistance; Environmental Information Processing,Membrane transport,ABC transporters; Cellular Processes,Cellular community - prokaryotes,Quorum sensing	-	-	-	-	http://www.genome.jp/dbget-bin/www_bget?ko:K15583	104.931	108.38	153.786	91.4799	336.57	218.852	230.87	205.857	114.644	27.0939	248.037	59.8991	2.16354	0.0209213
K15739	vanB, vanA, vanD	D-alanine---(R)-lactate ligase [EC:6.1.2.1]	ko01502, ko02020	Human Diseases,Drug resistance: antimicrobial,Vancomycin resistance; Environmental Information Processing,Signal transduction,Two-component system	6.1.2.1	Ligases,Forming carbon-oxygen bonds,acid-alcohol ligases (ester synthases),D-alanine:(R)-lactate ligase (ADP-forming)	M00651	Vancomycin resistance, D-Ala-D-Lac type	http://www.genome.jp/dbget-bin/www_bget?ko:K15739	4.46773	3.77163	4.78344	3.05381	0.415986	0.595921	0.811762	0.303034	4.01915	0.769959	0.531676	0.222289	0.132286	0.0209213
K15830	hycE	formate hydrogenlyase subunit 5	-	-	-	-	-	-	http://www.genome.jp/dbget-bin/www_bget?ko:K15830	0.5212	0.0651911	0.568479	0.69865	4.04973	1.09598	1.16668	3.68358	0.46338	0.27586	2.49899	1.58656	5.39296	0.0209213
K15832	hycG	formate hydrogenlyase subunit 7	-	-	-	-	-	-	http://www.genome.jp/dbget-bin/www_bget?ko:K15832	0.60318	0.143194	0.631643	0.774015	5.36358	1.34363	0.880733	4.7634	0.538008	0.273613	3.08784	2.30218	5.73938	0.0209213
K15924	xynC	glucuronoarabinoxylan endo-1,4-beta-xylanase [EC:3.2.1.136]	-	-	3.2.1.136	Hydrolases,Glycosylases,Glycosidases, i.e. enzymes that hydrolyse O- and S-glycosyl compounds,glucuronoarabinoxylan 4-beta-D-xylanohydrolase	-	-	http://www.genome.jp/dbget-bin/www_bget?ko:K15924	28.0564	19.876	25.963	30.2063	5.65294	10.5364	5.06215	19.6942	26.0254	4.4506	10.2364	6.76562	0.393323	0.0209213
K16139	uidB, gusB	glucuronide carrier protein	-	-	-	-	-	-	http://www.genome.jp/dbget-bin/www_bget?ko:K16139	1.3631	1.3838	0.956563	1.47602	2.5514	10.329	1.54456	3.54626	1.29487	0.230818	4.4928	3.97568	3.46969	0.0209213
K16165	nagK	fumarylpyruvate hydrolase [EC:3.7.1.20]	ko00350, ko01100, ko01120	Metabolism,Amino acid metabolism,Tyrosine metabolism; Metabolism,Global and overview maps,Metabolic pathways; Metabolism,Global and overview maps,Microbial metabolism in diverse environments	3.7.1.20	Hydrolases,Acting on carbon-carbon bonds,In ketonic substances,3-fumarylpyruvate hydrolase	-	-	http://www.genome.jp/dbget-bin/www_bget?ko:K16165	2.34229	3.82381	3.59071	2.57909	1.10882	0.297463	0	2.18311	3.08397	0.732379	0.897347	0.976898	0.290971	0.0209213
K16216	yueD	benzil reductase ((S)-benzoin forming) [EC:1.1.1.320]	-	-	1.1.1.320	Oxidoreductases,Acting on the CH-OH group of donors,With NAD+ or NADP+ as acceptor,(S)-benzoin:NADP+ oxidoreductase	-	-	http://www.genome.jp/dbget-bin/www_bget?ko:K16216	11.3938	7.60835	4.06578	5.88138	0.631658	1.12175	0	2.41276	7.23733	3.12577	1.04154	1.02298	0.143913	0.0209213
K16326	yeiL	CRP/FNR family transcriptional regulator, putaive post-exponential-phase nitrogen-starvation regulator	-	-	-	-	-	-	http://www.genome.jp/dbget-bin/www_bget?ko:K16326	5.21271	4.55401	2.35356	10.1851	16.5156	23.6428	10.9728	25.2239	5.57633	3.30676	19.0888	6.60478	3.42317	0.0209213
K16370	pfkB	6-phosphofructokinase 2 [EC:2.7.1.11]	ko00010, ko01230, ko00680, ko00052, ko00030, ko01200, ko00051, ko01120, ko01110, ko01100	Metabolism,Carbohydrate metabolism,Glycolysis / Gluconeogenesis; Metabolism,Global and overview maps,Biosynthesis of amino acids; Metabolism,Energy metabolism,Methane metabolism; Metabolism,Carbohydrate metabolism,Galactose metabolism; Metabolism,Carbohydrate metabolism,Pentose phosphate pathway; Metabolism,Global and overview maps,Carbon metabolism; Metabolism,Carbohydrate metabolism,Fructose an…	2.7.1.11	Transferases,Transferring phosphorus-containing groups,Phosphotransferases with an alcohol group as acceptor,ATP:beta-D-fructose-6-phosphate 1-phosphotransferase	M00345;M00001	Formaldehyde assimilation, ribulose monophosphate pathway; Glycolysis (Embden-Meyerhof pathway), glucose => pyruvate	http://www.genome.jp/dbget-bin/www_bget?ko:K16370	0.156024	0.40144	0.225217	0.0868894	1.19393	0.98498	0.65635	2.31127	0.217393	0.13507	1.28663	0.718036	5.91847	0.0209213
K16922	yydH	putative peptide zinc metalloprotease protein	-	-	-	-	-	-	http://www.genome.jp/dbget-bin/www_bget?ko:K16922	21.6097	39.2605	49.9543	34.6123	5.35824	12.3761	3.53422	8.66612	36.3592	11.7451	7.48367	3.8923	0.205826	0.0209213
K16924	mtsT	energy-coupling factor transport system substrate-specific component	-	-	-	-	-	-	http://www.genome.jp/dbget-bin/www_bget?ko:K16924	55.4522	23.0669	75.4815	64.9236	260.046	118.996	104.984	137.217	54.731	22.6393	155.311	71.0596	2.83771	0.0209213
K16957	tcyK	L-cystine transport system substrate-binding protein	ko02010	Environmental Information Processing,Membrane transport,ABC transporters	-	-	-	-	http://www.genome.jp/dbget-bin/www_bget?ko:K16957	24.8431	2.23579	1.9457	28.4892	162.814	102.44	57.1078	191.582	14.3785	14.267	128.486	60.3677	8.936	0.0209213
K16958	tcyL	L-cystine transport system permease protein	ko02010	Environmental Information Processing,Membrane transport,ABC transporters	-	-	-	-	http://www.genome.jp/dbget-bin/www_bget?ko:K16958	8.59628	3.03407	1.74508	8.99398	75.8578	33.5801	68.4693	72.3752	5.59235	3.73903	62.5706	19.5612	11.1886	0.0209213
K16959	tcyM	L-cystine transport system permease protein	ko02010	Environmental Information Processing,Membrane transport,ABC transporters	-	-	-	-	http://www.genome.jp/dbget-bin/www_bget?ko:K16959	9.52178	2.50994	1.4064	9.96181	77.6886	42.2009	65.3009	81.4216	5.84998	4.51998	66.653	17.6978	11.3937	0.0209213
K16960	tcyN	L-cystine transport system ATP-binding protein [EC:7.4.2.1]	ko02010	Environmental Information Processing,Membrane transport,ABC transporters	7.4.2.1	Translocases,Catalysing the translocation of amino acids and peptides,Linked to the hydrolysis of a nucleoside triphosphate,ATP phosphohydrolase (ABC-type, polar-amino-acid-importing)	-	-	http://www.genome.jp/dbget-bin/www_bget?ko:K16960	24.2657	10.4099	13.726	22.9549	83.4949	56.1719	24.9312	75.1028	17.8392	6.82113	59.9252	25.9779	3.3592	0.0209213
K17081	PHB2	prohibitin 2	-	-	-	-	-	-	http://www.genome.jp/dbget-bin/www_bget?ko:K17081	9.20384	20.7848	9.68988	9.11626	4.75928	1.34853	2.33175	4.90407	12.1987	5.72961	3.33591	1.77418	0.273465	0.0209213
K17195	alsE	D-allulose-6-phosphate 3-epimerase [EC:5.1.3.-]	ko00051, ko01100, ko01120	Metabolism,Carbohydrate metabolism,Fructose and mannose metabolism; Metabolism,Global and overview maps,Metabolic pathways; Metabolism,Global and overview maps,Microbial metabolism in diverse environments	-	-	-	-	http://www.genome.jp/dbget-bin/www_bget?ko:K17195	3.08972	3.28126	2.91528	3.77992	4.65752	7.67759	4.65392	8.91995	3.26655	0.373463	6.47725	2.1636	1.9829	0.0209213
K17231	IYD, DEHAL1	iodotyrosine deiodinase [EC:1.21.1.1]	ko04918	Organismal Systems,Endocrine system,Thyroid hormone synthesis	1.21.1.1	Oxidoreductases,Catalysing the reaction X-H + Y-H = X-Y,With NAD+ or NADP+ as acceptor,L-tyrosine,iodide:NADP+ oxidoreductase (iodinating)	-	-	http://www.genome.jp/dbget-bin/www_bget?ko:K17231	5.27673	11.9128	10.3613	4.33445	0.41321	3.55557	1.29099	3.54641	7.97134	3.72986	2.20155	1.59889	0.276183	0.0209213
K17238	inoF	inositol-phosphate transport system permease protein	ko02010	Environmental Information Processing,Membrane transport,ABC transporters	-	-	-	-	http://www.genome.jp/dbget-bin/www_bget?ko:K17238	0.41432	0.354117	0.367052	0.433061	0.235444	0.0978039	0.0514918	0.235751	0.392137	0.0376014	0.155123	0.0948283	0.395582	0.0209213
K17242	aguF	alpha-1,4-digalacturonate transport system permease protein	ko02010	Environmental Information Processing,Membrane transport,ABC transporters	-	-	-	-	http://www.genome.jp/dbget-bin/www_bget?ko:K17242	1.00636	6.2665	4.44149	1.17653	0.259781	0.8936	0.0648598	0.657982	3.22272	2.57224	0.469056	0.375545	0.145547	0.0209213
K17244	chiE	putative chitobiose transport system substrate-binding protein	ko02010	Environmental Information Processing,Membrane transport,ABC transporters	-	-	-	-	http://www.genome.jp/dbget-bin/www_bget?ko:K17244	2.39098	3.83911	4.76343	3.09032	0.75066	1.36187	0.22975	1.18614	3.52096	1.01772	0.882105	0.505125	0.25053	0.0209213
K17465	dgaB	D-glucosaminate PTS system EIIB component [EC:2.7.1.203]	ko00030, ko02060, ko01120	Metabolism,Carbohydrate metabolism,Pentose phosphate pathway; Environmental Information Processing,Membrane transport,Phosphotransferase system (PTS); Metabolism,Global and overview maps,Microbial metabolism in diverse environments	2.7.1.203	Transferases,Transferring phosphorus-containing groups,Phosphotransferases with an alcohol group as acceptor,protein-Npi-phospho-L-histidine:2-amino-2-deoxy-D-gluconate Npi-phosphotransferase	-	-	http://www.genome.jp/dbget-bin/www_bget?ko:K17465	2.73579	2.48041	4.11155	4.3571	6.41646	4.71614	5.60518	5.97619	3.42121	0.949977	5.67849	0.722198	1.65979	0.0209213
K17884	E2.7.8.39	archaetidylinositol phosphate synthase [EC:2.7.8.39]	-	-	2.7.8.39	Transferases,Transferring phosphorus-containing groups,Transferases for other substituted phosphate groups,CDP-2,3-bis-(O-phytanyl)-sn-glycerol:1L-myo-inositol 1-phosphate 1-sn-archaetidyltransferase	-	-	http://www.genome.jp/dbget-bin/www_bget?ko:K17884	2.73567	26.0422	35.3629	5.08296	0.989853	1.33086	0.0574079	1.91961	17.3059	15.959	1.07443	0.779224	0.0620846	0.0209213
K18013	kce	3-keto-5-aminohexanoate cleavage enzyme [EC:2.3.1.247]	ko01100, ko00310	Metabolism,Global and overview maps,Metabolic pathways; Metabolism,Amino acid metabolism,Lysine degradation	2.3.1.247	Transferases,Acyltransferases,Transferring groups other than aminoacyl groups,(5S)-5-amino-3-oxohexanoate:acetyl-CoA ethylamine transferase	-	-	http://www.genome.jp/dbget-bin/www_bget?ko:K18013	27.6371	27.412	25.1526	26.7266	14.6231	9.48815	22.288	6.49034	26.7321	1.12193	13.2224	6.91407	0.494628	0.0209213
K18130	nalC	TetR/AcrR family transcriptional regulator, transcriptional repressor NalC	ko01501	Human Diseases,Drug resistance: antimicrobial,beta-Lactam resistance	-	-	-	-	http://www.genome.jp/dbget-bin/www_bget?ko:K18130	3.46871	9.49434	3.69913	4.83906	0.748183	0.0978039	0	2.71564	5.37531	2.81061	0.890406	1.26131	0.165647	0.0209213
K18195	RGL4, rhiE	rhamnogalacturonan endolyase [EC:4.2.2.23]	-	-	4.2.2.23	Lyases,Carbon-oxygen lyases,Acting on polysaccharides,alpha-L-rhamnopyranosyl-(1->4)-alpha-D-galactopyranosyluronate endolyase	-	-	http://www.genome.jp/dbget-bin/www_bget?ko:K18195	9.47913	18.9336	15.6133	13.436	4.85965	3.81332	4.9411	6.14218	14.3655	3.96508	4.93906	0.952381	0.343814	0.0209213
K18197	yesW	rhamnogalacturonan endolyase [EC:4.2.2.23]	-	-	4.2.2.23	Lyases,Carbon-oxygen lyases,Acting on polysaccharides,alpha-L-rhamnopyranosyl-(1->4)-alpha-D-galactopyranosyluronate endolyase	-	-	http://www.genome.jp/dbget-bin/www_bget?ko:K18197	105.075	107.217	94.9121	126.441	34.8295	42.0472	42.0447	74.4084	108.411	13.164	48.3324	17.7137	0.445824	0.0209213
K18210	tfrB	fumarate reductase (CoM/CoB) subunit B [EC:1.3.4.1]	ko01120, ko00720, ko01100, ko01200	Metabolism,Global and overview maps,Microbial metabolism in diverse environments; Metabolism,Energy metabolism,Carbon fixation pathways in prokaryotes; Metabolism,Global and overview maps,Metabolic pathways; Metabolism,Global and overview maps,Carbon metabolism	1.3.4.1	Oxidoreductases,Acting on the CH-CH group of donors,With a disulfide as acceptor,fumarate CoM:CoB oxidoreductase (succinate-forming)	M00620	Incomplete reductive citrate cycle, acetyl-CoA => oxoglutarate	http://www.genome.jp/dbget-bin/www_bget?ko:K18210	2.23569	1.97694	4.87239	1.6217	0.421123	1.1787	0.199115	0.195328	2.67668	1.48529	0.498566	0.465547	0.186263	0.0209213
K18216	steA, tetA46	ATP-binding cassette, subfamily B, tetracycline resistant protein	ko02010	Environmental Information Processing,Membrane transport,ABC transporters	-	-	-	-	http://www.genome.jp/dbget-bin/www_bget?ko:K18216	0.772409	0.667388	0.0254412	0.313658	3.36114	0.893833	0	1.12593	0.444724	0.341532	1.34523	1.42891	3.02486	0.0209213
K18297	mexT	LysR family transcriptional regulator, mexEF-oprN operon transcriptional activator	-	-	-	-	M00641;M00745	Multidrug resistance, efflux pump MexEF-OprN; Imipenem resistance, repression of porin OprD	http://www.genome.jp/dbget-bin/www_bget?ko:K18297	3.30736	6.43906	2.97821	3.77804	0.704105	0.304021	0	2.83588	4.12567	1.5768	0.961001	1.28275	0.232932	0.0209213
K18300	oprN	outer membrane protein, multidrug efflux system	-	-	-	-	M00641	Multidrug resistance, efflux pump MexEF-OprN	http://www.genome.jp/dbget-bin/www_bget?ko:K18300	4.6558	6.5814	8.60627	4.74505	1.50539	0.482941	2.63951	4.52194	6.14713	1.86421	2.28745	1.73058	0.372116	0.0209213
K18347	vanH	D-specific alpha-keto acid dehydrogenase [EC:1.1.1.-]	ko02020, ko01502	Environmental Information Processing,Signal transduction,Two-component system; Human Diseases,Drug resistance: antimicrobial,Vancomycin resistance	-	-	M00651	Vancomycin resistance, D-Ala-D-Lac type	http://www.genome.jp/dbget-bin/www_bget?ko:K18347	5.33957	3.10387	4.72261	3.52695	0.466577	0.817073	1.37173	0.941248	4.17325	1.03656	0.899156	0.373702	0.215457	0.0209213
K18471	ydjG	methylglyoxal reductase [EC:1.1.1.-]	ko00640, ko01100	Metabolism,Carbohydrate metabolism,Propanoate metabolism; Metabolism,Global and overview maps,Metabolic pathways	-	-	-	-	http://www.genome.jp/dbget-bin/www_bget?ko:K18471	2.51188	3.41766	2.20176	1.62379	5.38389	9.04633	14.0114	3.77405	2.43877	0.749206	8.05392	4.54323	3.30244	0.0209213
K18474	fabM	trans-2-decenoyl-[acyl-carrier protein] isomerase [EC:5.3.3.14]	ko00061	Metabolism,Lipid metabolism,Fatty acid biosynthesis	5.3.3.14	Isomerases,Intramolecular oxidoreductases,Transposing C=C bonds,decenoyl-[acyl-carrier protein] Delta2-trans-Delta3-cis-isomerase	-	-	http://www.genome.jp/dbget-bin/www_bget?ko:K18474	2.22284	0.434261	1.97037	2.00413	12.1763	11.0186	2.40178	12.4699	1.6579	0.8234	9.51663	4.78443	5.74017	0.0209213
K18479	yihS	sulfoquinovose isomerase [EC:5.3.1.31]	-	-	5.3.1.31	Isomerases,Intramolecular oxidoreductases,Interconverting aldoses and ketoses, and related compounds,6-deoxy-6-sulfo-beta-D-glucopyranose aldose-ketose-isomerase	-	-	http://www.genome.jp/dbget-bin/www_bget?ko:K18479	5.12496	6.04313	8.70965	5.29386	8.90202	26.9152	19.8271	18.5755	6.2929	1.65984	18.5549	7.40925	2.94855	0.0209213
K18770	pbpD	penicillin-binding protein 4 [EC:2.4.1.129 3.4.16.4]	ko01100, ko00550	Metabolism,Global and overview maps,Metabolic pathways; Metabolism,Glycan biosynthesis and metabolism,Peptidoglycan biosynthesis	2.4.1.129;3.4.16.4	Transferases,Glycosyltransferases,Hexosyltransferases,[poly-N-acetyl-D-glucosaminyl-(1->4)-(N-acetyl-D-muramoylpentapeptide)]-diphosphoundecaprenol:[N-acetyl-D-glucosaminyl-(1->4)-N-acetyl-D-muramoylpentapeptide]-diphosphoundecaprenol disaccharidetransferase; Hydrolases,Acting on peptide bonds (peptidases),Serine-type carboxypeptidases,serine-type D-Ala-D-Ala carboxypeptidase	-	-	http://www.genome.jp/dbget-bin/www_bget?ko:K18770	21.252	22.7763	21.0567	21.5958	7.69054	12.4217	8.63613	9.15884	21.6702	0.77037	9.47681	2.05517	0.43732	0.0209213
K18814	ictB	putative inorganic carbon (hco3(-)) transporter	-	-	-	-	-	-	http://www.genome.jp/dbget-bin/www_bget?ko:K18814	9.89318	18.9071	18.1524	7.06465	6.92999	4.44112	6.67597	1.64648	13.5043	5.92465	4.92339	2.45416	0.364579	0.0209213
K18828	mvpA, vapC	tRNA(fMet)-specific endonuclease VapC [EC:3.1.-.-]	-	-	-	-	-	-	http://www.genome.jp/dbget-bin/www_bget?ko:K18828	55.7113	47.008	45.5606	65.4717	20.828	18.66	29.0838	36.1468	53.4379	9.19012	26.1796	8.02007	0.489908	0.0209213
K18899	mdtF	multidrug efflux pump	-	-	-	-	M00697	Multidrug resistance, efflux pump MdtEF-TolC	http://www.genome.jp/dbget-bin/www_bget?ko:K18899	0.0465967	0.0240037	0.0132353	0.0778489	0.48731	0.394985	0.12997	1.98748	0.0404211	0.0285633	0.749937	0.838817	18.5531	0.0209213
K19051	hepB	heparin/heparan-sulfate lyase [EC:4.2.2.7 4.2.2.8]	-	-	4.2.2.7;4.2.2.8	Lyases,Carbon-oxygen lyases,Acting on polysaccharides,heparin lyase; Lyases,Carbon-oxygen lyases,Acting on polysaccharides,heparin-sulfate lyase	-	-	http://www.genome.jp/dbget-bin/www_bget?ko:K19051	0.736816	6.6205	8.59464	1.30619	0.423882	0.0859887	0.0905426	0.613321	4.31454	3.89388	0.303433	0.260219	0.0703282	0.0209213
K19137	csn2	CRISPR-associated protein Csn2	-	-	-	-	-	-	http://www.genome.jp/dbget-bin/www_bget?ko:K19137	5.21912	3.53873	5.93949	5.57353	13.9405	39.6921	7.1432	26.3482	5.06772	1.0609	21.781	14.3458	4.29799	0.0209213
K19147	mcrC	5-methylcytosine-specific restriction enzyme subunit McrC	-	-	-	-	-	-	http://www.genome.jp/dbget-bin/www_bget?ko:K19147	65.3233	103.204	83.3261	72.6108	46.2863	58.3421	34.6542	60.4928	81.116	16.4772	49.9439	11.9577	0.61571	0.0209213
K19156	prlF, sohA	antitoxin PrlF	-	-	-	-	-	-	http://www.genome.jp/dbget-bin/www_bget?ko:K19156	24.3517	24.2591	19.1697	26.3179	168.732	72.9117	102.38	56.8027	23.5246	3.05459	100.207	49.4281	4.25966	0.0209213
K19169	dndB	DNA sulfur modification protein DndB	-	-	-	-	-	-	http://www.genome.jp/dbget-bin/www_bget?ko:K19169	28.7672	23.3288	21.1303	28.8194	5.46374	14.3762	8.2525	13.3693	25.5114	3.89447	10.3654	4.22693	0.406306	0.0209213
K19170	dndC	DNA sulfur modification protein DndC	-	-	-	-	-	-	http://www.genome.jp/dbget-bin/www_bget?ko:K19170	26.0516	22.6332	33.1609	21.5356	9.7616	19.5469	6.05889	21.0864	25.8453	5.24251	14.1134	7.34753	0.546073	0.0209213
K19273	sat4	streptothricin acetyltransferase [EC:2.3.-.-]	-	-	-	-	-	-	http://www.genome.jp/dbget-bin/www_bget?ko:K19273	4.62049	2.09778	1.74847	3.59138	0.15698	0.0902275	0.153743	0	3.01453	1.33606	0.100238	0.0735535	0.0332515	0.0209213
K19303	mepH	murein DD-endopeptidase [EC:3.4.-.-]	-	-	-	-	-	-	http://www.genome.jp/dbget-bin/www_bget?ko:K19303	4.63339	2.68513	5.56508	2.74923	56.1577	9.8055	5.90267	6.23294	3.90821	1.42715	19.5247	24.4859	4.99582	0.0209213
K19337	hexR	RpiR family transcriptional regulator, carbohydrate utilization regulator	-	-	-	-	-	-	http://www.genome.jp/dbget-bin/www_bget?ko:K19337	19.324	3.12898	13.1831	19.4776	59.7834	26.0732	37.2362	27.4466	13.7784	7.68114	37.6349	15.5798	2.73143	0.0209213
K19339	nosR	NosR/NirI family transcriptional regulator, nitrous oxide reductase regulator	-	-	-	-	-	-	http://www.genome.jp/dbget-bin/www_bget?ko:K19339	18.7662	23.5438	21.6184	23.4071	6.83494	16.0954	7.85088	11.6589	21.8339	2.22528	10.61	4.20528	0.485943	0.0209213
K19340	nosF	Cu-processing system ATP-binding protein	ko02010	Environmental Information Processing,Membrane transport,ABC transporters	-	-	-	-	http://www.genome.jp/dbget-bin/www_bget?ko:K19340	3.81831	8.4986	4.10909	4.18479	1.42813	0.3082	0	2.66469	5.1527	2.23619	1.10025	1.21008	0.21353	0.0209213
K19425	epsH	glycosyltransferase EpsH [EC:2.4.-.-]	-	-	-	-	-	-	http://www.genome.jp/dbget-bin/www_bget?ko:K19425	1.55111	2.00178	1.22194	1.24756	0.400741	0.409508	0.873508	0.213564	1.5056	0.363005	0.47433	0.281045	0.315045	0.0209213
K19510	gfrF	fructoselysine-6-phosphate deglycase	-	-	-	-	-	-	http://www.genome.jp/dbget-bin/www_bget?ko:K19510	7.77948	6.82543	11.3648	10.3965	20.4418	33.5618	13.2554	48.9904	9.09156	2.13911	29.0624	15.722	3.19663	0.0209213
K19696	mtiP	5'-methylthioinosine phosphorylase [EC:2.4.2.44]	ko01100, ko00270	Metabolism,Global and overview maps,Metabolic pathways; Metabolism,Amino acid metabolism,Cysteine and methionine metabolism	2.4.2.44	Transferases,Glycosyltransferases,Pentosyltransferases,S-methyl-5'-thioinosine:phosphate S-methyl-5-thio-alpha-D-ribosyl-transferase	-	-	http://www.genome.jp/dbget-bin/www_bget?ko:K19696	2.20794	5.69588	2.89171	3.55477	0.805328	0.153135	1.64954	1.72258	3.58758	1.50926	1.08264	0.746497	0.301776	0.0209213
K19709	ydiF	acetate CoA-transferase [EC:2.8.3.8]	ko00627, ko00650, ko01100, ko01120	Metabolism,Xenobiotics biodegradation and metabolism,Aminobenzoate degradation; Metabolism,Carbohydrate metabolism,Butanoate metabolism; Metabolism,Global and overview maps,Metabolic pathways; Metabolism,Global and overview maps,Microbial metabolism in diverse environments	2.8.3.8	Transferases,Transferring sulfur-containing groups,CoA-transferases,acyl-CoA:acetate CoA-transferase	-	-	http://www.genome.jp/dbget-bin/www_bget?ko:K19709	0.022729	0.0702513	0.0516475	0.101262	0.394236	0.409416	0.152152	1.64866	0.0614725	0.0329539	0.651116	0.675392	10.592	0.0209213
K19775	exuR	GntR family transcriptional regulator, hexuronate regulon transcriptional repressor	-	-	-	-	-	-	http://www.genome.jp/dbget-bin/www_bget?ko:K19775	0.14006	0.466853	0.0530434	0.311997	1.09559	1.18724	0.683299	4.67424	0.242988	0.183985	1.91009	1.85575	7.86084	0.0209213
K19802	ycjG, ykfB	L-Ala-D/L-Glu epimerase [EC:5.1.1.20]	-	-	5.1.1.20	Isomerases,Racemases and epimerases,Acting on amino acids and derivatives,L-alanyl-D-glutamate epimerase	-	-	http://www.genome.jp/dbget-bin/www_bget?ko:K19802	35.1503	46.956	49.9901	38.0761	62.8371	57.5795	112.438	70.9433	42.5431	7.06018	75.9494	24.9388	1.78523	0.0209213
K19810	epmB	L-lysine 2,3-aminomutase [EC:5.4.3.-]	-	-	-	-	-	-	http://www.genome.jp/dbget-bin/www_bget?ko:K19810	0.257122	0.108961	0.126039	0.0392649	1.2589	1.43589	0.314655	4.75934	0.132847	0.0909555	1.9422	1.94151	14.6198	0.0209213
K19972	psaC, scaB, sloB	manganese/zinc transport system permease protein	ko02010	Environmental Information Processing,Membrane transport,ABC transporters	-	-	-	-	http://www.genome.jp/dbget-bin/www_bget?ko:K19972	1.12946	0.177337	1.22226	1.11536	10.7965	11.9372	1.92041	10.6939	0.911107	0.491473	8.83698	4.64535	9.69918	0.0209213
K20342	comR	HTH-type transcriptional regulator, regulator for ComX	ko02024	Cellular Processes,Cellular community - prokaryotes,Quorum sensing	-	-	-	-	http://www.genome.jp/dbget-bin/www_bget?ko:K20342	6.44222	0.413338	3.79072	6.24807	28.9923	30.5112	7.00882	29.2526	4.22359	2.81225	23.9412	11.3077	5.66846	0.0209213
K20483	nisB, spaB, epiB	lantibiotic biosynthesis protein	ko02024, ko02020	Cellular Processes,Cellular community - prokaryotes,Quorum sensing; Environmental Information Processing,Signal transduction,Two-component system	-	-	-	-	http://www.genome.jp/dbget-bin/www_bget?ko:K20483	2.05823	7.16764	3.24938	3.56012	0.435534	1.53258	1.88709	1.07509	4.00884	2.20311	1.23257	0.626757	0.307464	0.0209213
K20484	nisC, spaC, epiC	lantibiotic biosynthesis protein	ko02024, ko02020	Cellular Processes,Cellular community - prokaryotes,Quorum sensing; Environmental Information Processing,Signal transduction,Two-component system	-	-	-	-	http://www.genome.jp/dbget-bin/www_bget?ko:K20484	1.84019	6.22837	3.86379	1.92818	0.678059	1.4631	1.05978	1.76028	3.46513	2.06535	1.24031	0.472132	0.357939	0.0209213
K20490	nisF, spaF, cprA, epiF	lantibiotic transport system ATP-binding protein	ko02020, ko02024, ko02010	Environmental Information Processing,Signal transduction,Two-component system; Cellular Processes,Cellular community - prokaryotes,Quorum sensing; Environmental Information Processing,Membrane transport,ABC transporters	-	-	-	-	http://www.genome.jp/dbget-bin/www_bget?ko:K20490	34.7715	50.7428	50.7522	28.7377	191.141	91.8476	96.771	59.0646	41.2511	11.2388	109.706	56.8107	2.65947	0.0209213
K20491	nisE, spaE, cprB, epiE	lantibiotic transport system permease protein	ko02010, ko02024, ko02020	Environmental Information Processing,Membrane transport,ABC transporters; Cellular Processes,Cellular community - prokaryotes,Quorum sensing; Environmental Information Processing,Signal transduction,Two-component system	-	-	-	-	http://www.genome.jp/dbget-bin/www_bget?ko:K20491	35.445	57.1548	50.955	35.2099	201.22	108.296	102.15	63.1426	44.6912	11.105	118.702	58.5332	2.65605	0.0209213
K20609	sgcX	putative aminopeptidase [EC:3.4.11.-]	-	-	-	-	-	-	http://www.genome.jp/dbget-bin/www_bget?ko:K20609	2.90356	3.45973	3.37858	2.813	2.18166	0.172954	0.747638	2.59332	3.13872	0.327603	1.42389	1.14948	0.453655	0.0209213
K20811	inuJ	inulosucrase [EC:2.4.1.9]	ko00500, ko01100	Metabolism,Carbohydrate metabolism,Starch and sucrose metabolism; Metabolism,Global and overview maps,Metabolic pathways	2.4.1.9	Transferases,Glycosyltransferases,Hexosyltransferases,sucrose:(2->1)-beta-D-fructan 1-beta-D-fructosyltransferase	-	-	http://www.genome.jp/dbget-bin/www_bget?ko:K20811	38.3602	1.20961	15.6631	31.9888	418.86	141.537	189.677	109.85	21.8054	16.73	214.981	139.826	9.85907	0.0209213
K20861	ybjI	FMN hydrolase / 5-amino-6-(5-phospho-D-ribitylamino)uracil phosphatase [EC:3.1.3.102 3.1.3.104]	ko00740, ko01110, ko01240, ko01100	Metabolism,Metabolism of cofactors and vitamins,Riboflavin metabolism; Metabolism,Global and overview maps,Biosynthesis of secondary metabolites; Metabolism,Global and overview maps,Biosynthesis of cofactors; Metabolism,Global and overview maps,Metabolic pathways	3.1.3.102;3.1.3.104	Hydrolases,Acting on ester bonds,Phosphoric-monoester hydrolases,FMN phosphohydrolase; Hydrolases,Acting on ester bonds,Phosphoric-monoester hydrolases,5-amino-6-(5-phospho-D-ribitylamino)uracil phosphohydrolase	M00125	Riboflavin biosynthesis, plants and bacteria, GTP => riboflavin/FMN/FAD	http://www.genome.jp/dbget-bin/www_bget?ko:K20861	0.386136	1.76756	0.32832	0.57619	31.5631	10.3643	115.719	25.2525	0.764552	0.677005	45.7247	47.5016	59.8058	0.0209213
K20903	hgdA	(R)-2-hydroxyglutaryl-CoA dehydratase subunit alpha [EC:4.2.1.167]	-	-	4.2.1.167	Lyases,Carbon-oxygen lyases,Hydro-lyases,(R)-2-hydroxyglutaryl-CoA hydro-lyase ((E)-glutaconyl-CoA-forming)	-	-	http://www.genome.jp/dbget-bin/www_bget?ko:K20903	4.59198	11.2649	12.7302	4.84608	3.20094	3.01276	3.56941	1.54298	8.3583	4.24589	2.83152	0.889593	0.338768	0.0209213
K20904	hgdB	(R)-2-hydroxyglutaryl-CoA dehydratase subunit beta [EC:4.2.1.167]	-	-	4.2.1.167	Lyases,Carbon-oxygen lyases,Hydro-lyases,(R)-2-hydroxyglutaryl-CoA hydro-lyase ((E)-glutaconyl-CoA-forming)	-	-	http://www.genome.jp/dbget-bin/www_bget?ko:K20904	4.29809	8.13209	10.9437	4.14518	2.58468	1.08994	2.42263	1.28189	6.87975	3.27753	1.84479	0.767681	0.268147	0.0209213
K20964	cdpA	c-di-GMP phosphodiesterase [EC:3.1.4.52]	ko05111	Cellular Processes,Cellular community - prokaryotes,Biofilm formation - Vibrio cholerae	3.1.4.52	Hydrolases,Acting on ester bonds,Phosphoric-diester hydrolases,cyclic bis(3'->5')diguanylate 3'-guanylylhydrolase	-	-	http://www.genome.jp/dbget-bin/www_bget?ko:K20964	11.0456	8.87717	6.75292	9.44859	0.310782	4.63747	1.30804	0.555793	9.03106	1.77447	1.70302	2.00179	0.188574	0.0209213
K20975	K20975	two-component system, sensor histidine kinase [EC:2.7.13.3]	ko02020, ko02025	Environmental Information Processing,Signal transduction,Two-component system; Cellular Processes,Cellular community - prokaryotes,Biofilm formation - Pseudomonas aeruginosa	2.7.13.3	Transferases,Transferring phosphorus-containing groups,Protein-histidine kinases,ATP:protein-L-histidine N-phosphotransferase	-	-	http://www.genome.jp/dbget-bin/www_bget?ko:K20975	1.55476	2.89851	1.95804	1.92784	0.425094	0.176661	0	1.42909	2.08479	0.572644	0.50771	0.63852	0.243531	0.0209213
K21029	moeB	molybdopterin-synthase adenylyltransferase [EC:2.7.7.80]	ko04122	Genetic Information Processing,Folding, sorting and degradation,Sulfur relay system	2.7.7.80	Transferases,Transferring phosphorus-containing groups,Nucleotidyltransferases,ATP:molybdopterin-synthase adenylyltransferase	-	-	http://www.genome.jp/dbget-bin/www_bget?ko:K21029	175.517	180.304	184.865	187.114	88.5077	172.823	170.293	134.41	181.95	5.13988	141.508	39.4488	0.777732	0.0209213
K21136	triA	membrane fusion protein, multidrug efflux system	-	-	-	-	-	-	http://www.genome.jp/dbget-bin/www_bget?ko:K21136	14.9703	19.2054	13.0361	16.9885	10.478	9.36838	9.00384	12.2576	16.0501	2.65119	10.2769	1.4617	0.640305	0.0209213
K21137	triB	membrane fusion protein, multidrug efflux system	-	-	-	-	-	-	http://www.genome.jp/dbget-bin/www_bget?ko:K21137	0.661924	2.12463	1.10887	0.962305	0.321863	0.407328	0.350918	0.498675	1.21443	0.634675	0.394696	0.0778723	0.325005	0.0209213
K21211	ncsC1	NDP-hexose 4,6-dehydratase	ko01059, ko01110	Metabolism,Metabolism of terpenoids and polyketides,Biosynthesis of enediyne antibiotics; Metabolism,Global and overview maps,Biosynthesis of secondary metabolites	-	-	-	-	http://www.genome.jp/dbget-bin/www_bget?ko:K21211	2.31639	4.7223	2.9212	2.06244	0.67085	0.965165	0.385162	0.990762	3.00558	1.19983	0.752985	0.284955	0.250529	0.0209213
K21344	rfaE1	D-glycero-beta-D-manno-heptose-7-phosphate kinase [EC:2.7.1.167]	ko00540, ko01100, ko01250	Metabolism,Glycan biosynthesis and metabolism,Lipopolysaccharide biosynthesis; Metabolism,Global and overview maps,Metabolic pathways; Metabolism,Global and overview maps,Biosynthesis of nucleotide sugars	2.7.1.167	Transferases,Transferring phosphorus-containing groups,Phosphotransferases with an alcohol group as acceptor,ATP:D-glycero-beta-D-manno-heptose 7-phosphate 1-phosphotransferase	M00064	ADP-L-glycero-D-manno-heptose biosynthesis	http://www.genome.jp/dbget-bin/www_bget?ko:K21344	6.69509	12.0861	6.55276	7.03846	4.7142	1.36124	0.103776	4.07275	8.09311	2.6698	2.56299	2.19082	0.316688	0.0209213
K21345	rfaE2	D-glycero-beta-D-manno-heptose 1-phosphate adenylyltransferase [EC:2.7.7.70]	ko01250, ko00540, ko01100	Metabolism,Global and overview maps,Biosynthesis of nucleotide sugars; Metabolism,Glycan biosynthesis and metabolism,Lipopolysaccharide biosynthesis; Metabolism,Global and overview maps,Metabolic pathways	2.7.7.70	Transferases,Transferring phosphorus-containing groups,Nucleotidyltransferases,ATP:D-glycero-beta-D-manno-heptose 1-phosphate adenylyltransferase	M00064	ADP-L-glycero-D-manno-heptose biosynthesis	http://www.genome.jp/dbget-bin/www_bget?ko:K21345	8.24946	18.3373	6.66447	11.443	4.10416	3.39211	0.769961	6.36221	11.1735	5.1728	3.65711	2.30386	0.327301	0.0209213
K21394	yiaM	TRAP-type transport system small permease protein	-	-	-	-	-	-	http://www.genome.jp/dbget-bin/www_bget?ko:K21394	30.2592	47.1948	39.0028	15.0073	116.216	52.0521	61.5497	55.4167	32.8661	13.7684	71.3085	30.1951	2.16967	0.0209213
K21514	aviRb	23S rRNA (uridine2479-2'-O)-methyltransferase [EC:2.1.1.208]	-	-	2.1.1.208	Transferases,Transferring one-carbon groups,Methyltransferases,S-adenosyl-L-methionine:23S rRNA (uridine2479-2'-O)-methyltransferase	-	-	http://www.genome.jp/dbget-bin/www_bget?ko:K21514	16.5602	24.8489	18.2802	10.8102	2.56159	9.88728	9.24313	1.92676	17.6249	5.77896	5.90469	4.24289	0.33502	0.0209213
K21564	nnrR	CRP/FNR family transcriptional regulator, nitrogen oxide reductase regulator	-	-	-	-	-	-	http://www.genome.jp/dbget-bin/www_bget?ko:K21564	1.31355	0.213285	2.54412	2.97288	155.833	60.5929	94.2218	50.6138	1.76096	1.24867	90.3153	47.4954	51.2876	0.0209213
K21602	yiaJ	IclR family transcriptional regulator, carbohydrate utilization repressor	-	-	-	-	-	-	http://www.genome.jp/dbget-bin/www_bget?ko:K21602	1.27869	0.792181	1.18709	1.14125	1.97919	1.78507	2.11218	5.36385	1.0998	0.212891	2.81007	1.70781	2.55507	0.0209213
K21621	fk	tagatose kinase [EC:2.7.1.101]	ko01100, ko00052	Metabolism,Global and overview maps,Metabolic pathways; Metabolism,Carbohydrate metabolism,Galactose metabolism	2.7.1.101	Transferases,Transferring phosphorus-containing groups,Phosphotransferases with an alcohol group as acceptor,ATP:D-tagatose 6-phosphotransferase	-	-	http://www.genome.jp/dbget-bin/www_bget?ko:K21621	0.240964	0.170639	0.0726891	0.288131	0.385452	0.388252	0	4.25802	0.193106	0.0936752	1.25793	2.00836	6.51421	0.0209213
K21681	bcs1	ribitol-5-phosphate 2-dehydrogenase (NADP+) / D-ribitol-5-phosphate cytidylyltransferase [EC:1.1.1.405 2.7.7.40]	ko00040, ko01100	Metabolism,Carbohydrate metabolism,Pentose and glucuronate interconversions; Metabolism,Global and overview maps,Metabolic pathways	2.7.7.40;1.1.1.405	Transferases,Transferring phosphorus-containing groups,Nucleotidyltransferases,CTP:D-ribitol-5-phosphate cytidylyltransferase; Oxidoreductases,Acting on the CH-OH group of donors,With NAD+ or NADP+ as acceptor,D-ribitol-5-phosphate:NADP+ 2-oxidoreductase	-	-	http://www.genome.jp/dbget-bin/www_bget?ko:K21681	50.0015	49.016	44.28	58.5619	8.38134	21.8251	8.73236	26.8247	50.4649	5.94781	16.4409	9.33079	0.325789	0.0209213
K21703	cbbR, cmpR, ndhR	LysR family transcriptional regulator, low CO2-responsive transcriptional regulator	-	-	-	-	-	-	http://www.genome.jp/dbget-bin/www_bget?ko:K21703	15.8186	14.4328	18.2139	15.7319	65.1602	38.7828	21.3296	30.3178	16.0493	1.57613	38.8976	18.9031	2.42363	0.0209213
K21750	E2.7.7.92	3-deoxy-D-glycero-D-galacto-nononate cytidylyltransferase [EC:2.7.7.92]	ko00520, ko01100, ko01250	Metabolism,Carbohydrate metabolism,Amino sugar and nucleotide sugar metabolism; Metabolism,Global and overview maps,Metabolic pathways; Metabolism,Global and overview maps,Biosynthesis of nucleotide sugars	2.7.7.92	Transferases,Transferring phosphorus-containing groups,Nucleotidyltransferases,CTP:3-deoxy-D-glycero-D-galacto-non-2-ulopyranosonate cytidylyltransferase	-	-	http://www.genome.jp/dbget-bin/www_bget?ko:K21750	3.33589	2.85717	2.02914	3.12386	7.8346	11.2028	6.39113	7.78891	2.83651	0.572779	8.30436	2.04515	2.92766	0.0209213
K21757	benM	LysR family transcriptional regulator, benzoate and cis,cis-muconate-responsive activator of ben and cat genes	-	-	-	-	-	-	http://www.genome.jp/dbget-bin/www_bget?ko:K21757	16.2003	0.161126	9.72234	13.4399	110.522	27.4542	30.2907	20.0007	9.88091	7.00238	47.0669	42.5254	4.76342	0.0209213
K21804	METTL21A	protein N-lysine methyltransferase METTL21A [EC:2.1.1.-]	-	-	-	-	-	-	http://www.genome.jp/dbget-bin/www_bget?ko:K21804	1.57099	0.245234	2.1635	1.48465	22.5859	3.78316	2.86813	2.18858	1.36609	0.805858	7.85646	9.84137	5.75104	0.0209213
K21885	cmtR	ArsR family transcriptional regulator, cadmium/lead-responsive transcriptional repressor	-	-	-	-	-	-	http://www.genome.jp/dbget-bin/www_bget?ko:K21885	0.576584	0	0.0853307	0.224464	3.64466	5.53795	1.34724	4.68313	0.221595	0.254098	3.80324	1.81112	17.1631	0.0209213
K21949	sbnA	N-(2-amino-2-carboxyethyl)-L-glutamate synthase [EC:2.5.1.140]	ko01110, ko01100, ko00998, ko00997	Metabolism,Global and overview maps,Biosynthesis of secondary metabolites; Metabolism,Global and overview maps,Metabolic pathways; Metabolism,Biosynthesis of other secondary metabolites,Biosynthesis of various antibiotics; Metabolism,Biosynthesis of other secondary metabolites,Biosynthesis of various other secondary metabolites	2.5.1.140	Transferases,Transferring alkyl or aryl groups, other than methyl groups,Transferring alkyl or aryl groups, other than methyl groups (only sub-subclass identified to date),O-phospho-L-serine:L-glutamate N-(2S)-2-amino-2-carboxyethyltransferase	M00875	Staphyloferrin B biosynthesis, L-serine => staphyloferrin B	http://www.genome.jp/dbget-bin/www_bget?ko:K21949	1.5981	8.87096	3.35125	2.14963	0.323628	1.16976	0.079626	0.963572	3.99248	3.33366	0.634146	0.516177	0.158835	0.0209213
K22020	MUC19	mucin-19	-	-	-	-	-	-	http://www.genome.jp/dbget-bin/www_bget?ko:K22020	0.818374	1.79417	1.62266	1.09282	3.53237	5.621	18.1886	6.05733	1.33201	0.454278	8.34983	6.65111	6.26861	0.0209213
K22024	pdxA2	4-phospho-D-threonate 3-dehydrogenase / 4-phospho-D-erythronate 3-dehydrogenase [EC:1.1.1.408 1.1.1.409]	-	-	1.1.1.409;1.1.1.408	Oxidoreductases,Acting on the CH-OH group of donors,With NAD+ or NADP+ as acceptor,4-phospho-D-erythronate:NAD+ 3-oxidoreductase; Oxidoreductases,Acting on the CH-OH group of donors,With NAD+ or NADP+ as acceptor,4-phospho-D-threonate:NAD+ 3-oxidoreductase	-	-	http://www.genome.jp/dbget-bin/www_bget?ko:K22024	45.8211	41.3605	45.8577	42.5142	13.2968	37.9038	29.1877	25.5537	43.8884	2.30163	26.4855	10.206	0.603474	0.0209213
K22129	dtnK, denK	D-threonate/D-erythronate kinase [EC:2.7.1.219 2.7.1.220]	-	-	2.7.1.219;2.7.1.220	Transferases,Transferring phosphorus-containing groups,Phosphotransferases with an alcohol group as acceptor,ATP:D-threonate 4-phosphotransferase; Transferases,Transferring phosphorus-containing groups,Phosphotransferases with an alcohol group as acceptor,ATP:D-erythronate 4-phosphotransferase	-	-	http://www.genome.jp/dbget-bin/www_bget?ko:K22129	48.4936	36.0544	33.6011	40.4215	14.3291	32.5127	28.2136	23.9721	39.6427	6.54015	24.7569	7.77725	0.624501	0.0209213
K22230	iolU	scyllo-inositol 2-dehydrogenase (NADP+) [EC:1.1.1.-]	ko01100, ko00562, ko01120	Metabolism,Global and overview maps,Metabolic pathways; Metabolism,Carbohydrate metabolism,Inositol phosphate metabolism; Metabolism,Global and overview maps,Microbial metabolism in diverse environments	-	-	-	-	http://www.genome.jp/dbget-bin/www_bget?ko:K22230	35.7062	37.1576	29.1726	39.9221	140.387	88.7017	50.1679	154.881	35.4896	4.55998	108.534	48.1752	3.0582	0.0209213
K22247	neuO	polysialic-acid O-acetyltransferase [EC:2.3.1.136]	-	-	2.3.1.136	Transferases,Acyltransferases,Transferring groups other than aminoacyl groups,acetyl-CoA:polysialic-acid O-acetyltransferase	-	-	http://www.genome.jp/dbget-bin/www_bget?ko:K22247	4.68309	4.6855	2.74495	4.03561	0.746078	0.409526	1.34833	0.3833	4.03729	0.914218	0.721809	0.449158	0.178786	0.0209213
K22299	rghR	HTH-type transcriptional regulator, competence development regulator	-	-	-	-	-	-	http://www.genome.jp/dbget-bin/www_bget?ko:K22299	9.98502	5.86329	6.90999	10.2037	2.84584	3.82775	3.64561	1.90496	8.2405	2.18471	3.05604	0.877933	0.370856	0.0209213
K22604	E1.1.1.52	3alpha-hydroxycholanate dehydrogenase (NAD+) [EC:1.1.1.52]	ko00121	Metabolism,Lipid metabolism,Secondary bile acid biosynthesis	1.1.1.52	Oxidoreductases,Acting on the CH-OH group of donors,With NAD+ or NADP+ as acceptor,lithocholate:NAD+ 3-oxidoreductase	-	-	http://www.genome.jp/dbget-bin/www_bget?ko:K22604	5.39503	4.99005	6.94563	4.82796	2.35212	2.2727	1.34647	0.634568	5.53967	0.967167	1.65146	0.817303	0.298116	0.0209213
K23004	lgaB	L-galactono-1,5-lactonase [EC:3.1.1.-]	ko01100, ko00053	Metabolism,Global and overview maps,Metabolic pathways; Metabolism,Carbohydrate metabolism,Ascorbate and aldarate metabolism	-	-	-	-	http://www.genome.jp/dbget-bin/www_bget?ko:K23004	57.5819	64.4159	67.3552	59.9223	15.2223	32.0868	29.5995	52.1155	62.3188	4.39488	32.256	15.1837	0.517597	0.0209213
K23015	lgoR	GntR family transcriptional regulator, transcriptional activator for L-galactonate catabolism	-	-	-	-	-	-	http://www.genome.jp/dbget-bin/www_bget?ko:K23015	0.0396454	0.163382	0.181963	0.0445956	1.2135	1.13462	0.265394	5.8104	0.107397	0.0757822	2.10598	2.50669	19.6094	0.0209213
K23148	E2.7.1.224	cytidine diphosphoramidate kinase [EC:2.7.1.224]	-	-	2.7.1.224	Transferases,Transferring phosphorus-containing groups,Phosphotransferases with an alcohol group as acceptor,ATP:cytidine 5'-diphosphoramidate 3'-phosphotransferase	-	-	http://www.genome.jp/dbget-bin/www_bget?ko:K23148	10.8496	18.9266	22.8764	8.70353	7.81957	4.05612	5.35004	3.55774	15.3391	6.68001	5.19587	1.90526	0.338735	0.0209213
K23185	fepB	ferric enterobactin transport system substrate-binding protein	ko02010	Environmental Information Processing,Membrane transport,ABC transporters	-	-	-	-	http://www.genome.jp/dbget-bin/www_bget?ko:K23185	0.387559	0.039053	0	0.042219	3.98054	6.58428	1.27459	6.91162	0.117208	0.181254	4.68775	2.62629	39.9953	0.0209213
K23424	TMTC	protein O-mannosyl-transferase [EC:2.4.1.-]	-	-	-	-	-	-	http://www.genome.jp/dbget-bin/www_bget?ko:K23424	1.17119	1.38156	0.751857	1.00699	0.100303	0.61241	0.0751948	0.36771	1.0779	0.265986	0.288904	0.253053	0.268025	0.0209213
K23786	exoA	5'-3' exonuclease [EC:3.1.11.-]	-	-	-	-	-	-	http://www.genome.jp/dbget-bin/www_bget?ko:K23786	5.53838	1.73143	2.51452	1.36953	0.430062	0.0338056	0.834552	0.0802165	2.78846	1.89454	0.344659	0.371415	0.123602	0.0209213
K23989	lytD, lytB	mannosyl-glycoprotein endo-beta-N-acetylglucosaminidase [EC:3.2.1.96]	ko01110, ko00511	Metabolism,Global and overview maps,Biosynthesis of secondary metabolites; Metabolism,Glycan biosynthesis and metabolism,Other glycan degradation	3.2.1.96	Hydrolases,Glycosylases,Glycosidases, i.e. enzymes that hydrolyse O- and S-glycosyl compounds,glycopeptide-D-mannosyl-N4-(N-acetyl-D-glucosaminyl)2-asparagine 1,4-N-acetyl-beta-glucosaminohydrolase	-	-	http://www.genome.jp/dbget-bin/www_bget?ko:K23989	6.80285	7.01967	10.2545	6.37456	128.134	51.1786	76.3534	37.5864	7.61291	1.78137	73.3131	39.9203	9.6301	0.0209213
K23991	ptsA, fryA	multiphosphoryl transfer protein [EC:2.7.3.9 2.7.1.-]	-	-	2.7.3.9	Transferases,Transferring phosphorus-containing groups,Phosphotransferases with a nitrogenous group as acceptor,phosphoenolpyruvate:protein-L-histidine Npi-phosphotransferase	-	-	http://www.genome.jp/dbget-bin/www_bget?ko:K23991	0.0290321	0.0747236	0.0164727	0.0807814	0.96264	1.15363	0.307579	3.30621	0.0502524	0.0322605	1.43251	1.30061	28.5063	0.0209213
K24217	mnaT	L-amino acid N-acyltransferase [EC:2.3.1.-]	-	-	-	-	-	-	http://www.genome.jp/dbget-bin/www_bget?ko:K24217	4.51269	11.3875	10.7901	3.97516	26.0632	14.5478	88.0738	20.8701	7.66636	3.96548	37.3887	34.1166	4.87699	0.0209213
K24708	K24708	ATP-binding cassette, subfamily B, putative efflux pump [EC:7.6.2.-]	-	-	-	-	-	-	http://www.genome.jp/dbget-bin/www_bget?ko:K24708	12.9767	11.5524	11.0691	7.41977	3.22404	1.42901	0.88064	3.13341	10.7545	2.36604	2.16678	1.19033	0.201476	0.0209213
K24995	E1.1.1.425	levoglucosan dehydrogenase [EC:1.1.1.425]	-	-	1.1.1.425	Oxidoreductases,Acting on the CH-OH group of donors,With NAD+ or NADP+ as acceptor,1,6-anhydro-beta-D-glucopyranose:NAD+ 3-oxidoreductase	-	-	http://www.genome.jp/dbget-bin/www_bget?ko:K24995	2.02884	3.0246	3.14709	1.65682	0.685313	0.19452	0	0.676983	2.46434	0.735253	0.389204	0.346352	0.157934	0.0209213
K25220	mtgB	glycine betaine---corrinoid protein Co-methyltransferase [EC:2.1.1.376]	ko01100, ko00260	Metabolism,Global and overview maps,Metabolic pathways; Metabolism,Amino acid metabolism,Glycine, serine and threonine metabolism	2.1.1.376	Transferases,Transferring one-carbon groups,Methyltransferases,glycine betaine:[Co(I) glycine betaine-specific corrinoid protein] Co-methyltransferase	-	-	http://www.genome.jp/dbget-bin/www_bget?ko:K25220	1.06746	2.05258	1.59057	0.266154	4.5236	3.60477	4.26797	3.40101	1.24419	0.766215	3.94934	0.532506	3.17422	0.0209213
K25316	racX, ygeA	amino-acid racemase [EC:5.1.1.10]	ko00470, ko01100, ko00270, ko00310, ko00260, ko01120	Metabolism,Metabolism of other amino acids,D-Amino acid metabolism; Metabolism,Global and overview maps,Metabolic pathways; Metabolism,Amino acid metabolism,Cysteine and methionine metabolism; Metabolism,Amino acid metabolism,Lysine degradation; Metabolism,Amino acid metabolism,Glycine, serine and threonine metabolism; Metabolism,Global and overview maps,Microbial metabolism in diverse environmen…	5.1.1.10	Isomerases,Racemases and epimerases,Acting on amino acids and derivatives,amino-acid racemase	M00960	Lysine degradation, bacteria, L-lysine => D-lysine => succinate	http://www.genome.jp/dbget-bin/www_bget?ko:K25316	2.96541	4.01924	4.03272	4.65896	12.6906	11.9182	12.3119	14.6524	3.91908	0.702341	12.8933	1.2144	3.28987	0.0209213
K25434	pynA	pyrimidine 5'-nucleotidase [EC:3.1.3.-]	ko00240, ko01100, ko01232	Metabolism,Nucleotide metabolism,Pyrimidine metabolism; Metabolism,Global and overview maps,Metabolic pathways; Metabolism,Global and overview maps,Nucleotide metabolism	-	-	-	-	http://www.genome.jp/dbget-bin/www_bget?ko:K25434	0.633633	0.108803	0.179977	0.940986	7.69202	7.99381	2.41539	6.78275	0.46585	0.3929	6.22099	2.58875	13.3541	0.0209213
K25574	pntC	(2-aminoethyl)phosphonate cytidylyltransferase [EC:2.7.7.107]	ko00440, ko01100	Metabolism,Metabolism of other amino acids,Phosphonate and phosphinate metabolism; Metabolism,Global and overview maps,Metabolic pathways	2.7.7.107	Transferases,Transferring phosphorus-containing groups,Nucleotidyltransferases,CTP:(2-aminoethyl)phosphonate cytidylyltransferase	-	-	http://www.genome.jp/dbget-bin/www_bget?ko:K25574	8.98899	19.1669	14.495	6.46372	1.00603	1.499	2.20654	0.510447	12.2786	5.68611	1.30551	0.723675	0.106323	0.0209213
K25602	tagK	D-tagatose-1-phosphate kinase [EC:2.7.1.234]	-	-	2.7.1.234	Transferases,Transferring phosphorus-containing groups,Phosphotransferases with an alcohol group as acceptor,ATP:D-tagatopyranse-1-phosphate 6-phosphotransferase	-	-	http://www.genome.jp/dbget-bin/www_bget?ko:K25602	17.9662	1.67378	10.3853	19.9223	158.177	53.6412	27.5192	39.6149	12.4869	8.29956	69.7382	59.9179	5.58491	0.0209213
K25675	ytcP	polygalacturonan/rhamnogalacturonan transport system permease protein	-	-	-	-	-	-	http://www.genome.jp/dbget-bin/www_bget?ko:K25675	0.142253	0.486443	0.338299	0.410691	2.1256	0.55277	1.63216	0.846742	0.344422	0.147729	1.28932	0.720019	3.74343	0.0209213
K25677	yesP	pectin-derived oligosaccharide transport system permease protein	-	-	-	-	-	-	http://www.genome.jp/dbget-bin/www_bget?ko:K25677	5.96513	3.48767	3.43688	5.14025	1.28959	0.833526	1.66561	1.76737	4.50748	1.25317	1.38902	0.42352	0.30816	0.0209213
K25767	nag31	exo-acting protein-alpha-N-acetylgalactosaminidase [EC:3.2.1.217]	-	-	3.2.1.217	Hydrolases,Glycosylases,Glycosidases, i.e. enzymes that hydrolyse O- and S-glycosyl compounds,[protein]-N-acetyl-alpha-D-galactosalaminyl-(L-serine/L-threonine) N-acetylgalactosaminohydrolase	-	-	http://www.genome.jp/dbget-bin/www_bget?ko:K25767	20.9081	46.8383	41.9828	24.8855	9.30513	17.5871	5.04244	19.4694	33.6537	12.6825	12.851	6.82596	0.381861	0.0209213
K25985	sarD, tauF	sulfoacetaldehyde reductase (NADH) [EC:1.1.1.433]	ko00430, ko01100	Metabolism,Metabolism of other amino acids,Taurine and hypotaurine metabolism; Metabolism,Global and overview maps,Metabolic pathways	1.1.1.433	Oxidoreductases,Acting on the CH-OH group of donors,With NAD+ or NADP+ as acceptor,isethionate:NAD+ oxidoreductase	-	-	http://www.genome.jp/dbget-bin/www_bget?ko:K25985	13.4441	15.2929	9.34648	14.1755	7.73789	4.607	9.18568	5.72571	13.0647	2.59281	6.81407	2.04399	0.521562	0.0209213
K18476	tetR	TetR/AcrR family transcriptional regulator, tetracycline repressor protein	-	-	-	-	-	-	http://www.genome.jp/dbget-bin/www_bget?ko:K18476	0.379519	0.186175	0	0.0705124	1.81525	2.06935	0	2.60241	0.159052	0.165809	1.62175	1.12983	10.1964	0.029401
K21401	menJ	menaquinone-9 beta-reductase [EC:1.3.99.38]	-	-	1.3.99.38	Oxidoreductases,Acting on the CH-CH group of donors,With unknown physiological acceptors,menaquinone-9 oxidoreductase (beta-dihydromenaquinone-9-forming)	-	-	http://www.genome.jp/dbget-bin/www_bget?ko:K21401	0.205944	0.0606224	0	0.0644576	1.43428	1.51863	0	1.63565	0.0827559	0.0872706	1.14714	0.769205	13.8617	0.029401
K25901	qsuD	quinate/shikimate dehydrogenase (NAD+) [EC:1.1.1.24]	ko00400, ko01100	Metabolism,Amino acid metabolism,Phenylalanine, tyrosine and tryptophan biosynthesis; Metabolism,Global and overview maps,Metabolic pathways	1.1.1.24	Oxidoreductases,Acting on the CH-OH group of donors,With NAD+ or NADP+ as acceptor,L-quinate:NAD+ 3-oxidoreductase	-	-	http://www.genome.jp/dbget-bin/www_bget?ko:K25901	0.168546	0	0.115447	0.0928818	1.90871	1.93429	0	1.56412	0.0942187	0.070366	1.35178	0.916859	14.3472	0.029401
K00301	E1.5.3.1	sarcosine oxidase [EC:1.5.3.1]	ko00260, ko01100	Metabolism,Amino acid metabolism,Glycine, serine and threonine metabolism; Metabolism,Global and overview maps,Metabolic pathways	1.5.3.1	Oxidoreductases,Acting on the CH-NH group of donors,With oxygen as acceptor,sarcosine:oxygen oxidoreductase (demethylating)	-	-	http://www.genome.jp/dbget-bin/www_bget?ko:K00301	0.695146	0	0	0.183887	1.26065	1.56048	0	1.3219	0.219758	0.328566	1.03576	0.702515	4.71317	0.0383936
K03464	catC	muconolactone D-isomerase [EC:5.3.3.4]	ko01100, ko00362, ko01120, ko01220	Metabolism,Global and overview maps,Metabolic pathways; Metabolism,Xenobiotics biodegradation and metabolism,Benzoate degradation; Metabolism,Global and overview maps,Microbial metabolism in diverse environments; Metabolism,Global and overview maps,Degradation of aromatic compounds	5.3.3.4	Isomerases,Intramolecular oxidoreductases,Transposing C=C bonds,(+)-muconolactone Delta3-Delta2-isomerase	M00568	Catechol ortho-cleavage, catechol => 3-oxoadipate	http://www.genome.jp/dbget-bin/www_bget?ko:K03464	0	0	0.13877	0.272078	3.15732	1.85459	0	2.14293	0.102712	0.130492	1.78871	1.31686	17.4148	0.0383936
K03764	metJ	MetJ family transcriptional regulator, methionine regulon repressor	-	-	-	-	-	-	http://www.genome.jp/dbget-bin/www_bget?ko:K03764	0.602261	0	0.443169	0	1.0475	2.26016	0	4.1278	0.261358	0.3087	1.85887	1.77227	7.11235	0.0383936
K05550	benB-xylY	benzoate/toluate 1,2-dioxygenase subunit beta [EC:1.14.12.10 1.14.12.-]	ko01120, ko00622, ko00362, ko00364, ko01100, ko01220	Metabolism,Global and overview maps,Microbial metabolism in diverse environments; Metabolism,Xenobiotics biodegradation and metabolism,Xylene degradation; Metabolism,Xenobiotics biodegradation and metabolism,Benzoate degradation; Metabolism,Xenobiotics biodegradation and metabolism,Fluorobenzoate degradation; Metabolism,Global and overview maps,Metabolic pathways; Metabolism,Global and overview m…	1.14.12.10	Oxidoreductases,Acting on paired donors, with incorporation or reduction of molecular oxygen,With NADH or NADPH as one donor, and incorporation of two atoms of oxygen into the other donor,benzoate,NADH:oxygen oxidoreductase (1,2-hydroxylating)	M00551	Benzoate degradation, benzoate => catechol / methylbenzoate => methylcatechol	http://www.genome.jp/dbget-bin/www_bget?ko:K05550	0.575985	0	0	0.557044	2.15151	1.37863	0	2.7821	0.283257	0.327169	1.57806	1.19841	5.57112	0.0383936
K08475	pgtB	two-component system, NtrC family, phosphoglycerate transport system sensor histidine kinase PgtB [EC:2.7.13.3]	ko02020	Environmental Information Processing,Signal transduction,Two-component system	2.7.13.3	Transferases,Transferring phosphorus-containing groups,Protein-histidine kinases,ATP:protein-L-histidine N-phosphotransferase	-	-	http://www.genome.jp/dbget-bin/www_bget?ko:K08475	0.752685	0.581188	0	0.41827	0	2.44788	0	1.34944	0.438036	0.322368	0.94933	1.18437	2.16724	0.0383936
K09794	K09794	uncharacterized protein	-	-	-	-	-	-	http://www.genome.jp/dbget-bin/www_bget?ko:K09794	0.471111	0.161791	0	0	4.27107	1.03191	0	1.64278	0.158225	0.222096	1.73644	1.82069	10.9745	0.0383936
K13908	MUC5B, MG1	mucin-5B	ko04970, ko04657	Organismal Systems,Digestive system,Salivary secretion; Organismal Systems,Immune system,IL-17 signaling pathway	-	-	-	-	http://www.genome.jp/dbget-bin/www_bget?ko:K13908	0.135356	0	0	0	0.0460346	0.403246	0.050339	0.0460945	0.0338391	0.0676782	0.136428	0.17789	4.03168	0.0383936
K15012	regA, regR, actR	two-component system, response regulator RegA	ko02020	Environmental Information Processing,Signal transduction,Two-component system	-	-	-	-	http://www.genome.jp/dbget-bin/www_bget?ko:K15012	0.706093	0	0.0501396	0.698487	1.80106	0	0	1.08204	0.36368	0.391541	0.720776	0.882528	1.9819	0.0383936
K18901	bpeE	membrane fusion protein, multidrug efflux system	-	-	-	-	M00698	Multidrug resistance, efflux pump BpeEF-OprC	http://www.genome.jp/dbget-bin/www_bget?ko:K18901	0.0629783	0.12977	0.564525	0.15277	0.259195	0	0	0	0.227511	0.227881	0.0647986	0.129597	0.284816	0.0383936
K21495	fitA	antitoxin FitA	-	-	-	-	-	-	http://www.genome.jp/dbget-bin/www_bget?ko:K21495	0	0	0.508824	0.503019	1.88296	0	1.87847	1.25097	0.252961	0.292104	1.2531	0.886581	4.95374	0.0383936
K21677	hpnE	hydroxysqualene dehydroxylase [EC:1.17.8.1]	-	-	1.17.8.1	Oxidoreductases,Acting on CH or CH2 groups,With a flavin as acceptor,squalene:FAD oxidoreductase (hydroxylating)	-	-	http://www.genome.jp/dbget-bin/www_bget?ko:K21677	0.0668057	0.577599	0.19967	0.121332	0	0	0	0.204751	0.241352	0.230702	0.0511879	0.102376	0.212088	0.0383936
K21685	ramA	LuxR family transcriptional regulator, regulator of acetate metabolism	-	-	-	-	-	-	http://www.genome.jp/dbget-bin/www_bget?ko:K21685	0.811019	0	0	0.235247	1.74624	2.34146	0	1.96755	0.261566	0.382721	1.51381	1.03867	5.78749	0.0383936
K03224	yscN, sctN, hrcN, ssaN	ATP synthase in type III secretion protein N [EC:7.4.2.8]	ko03070	Environmental Information Processing,Membrane transport,Bacterial secretion system	7.4.2.8	Translocases,Catalysing the translocation of amino acids and peptides,Linked to the hydrolysis of a nucleoside triphosphate,ATP phosphohydrolase (protein-secreting)	M00660;M00542	Xanthomonas spp. pathogenicity signature, T3SS and effectors; EHEC/EPEC pathogenicity signature, T3SS and effectors	http://www.genome.jp/dbget-bin/www_bget?ko:K03224	0.303373	0.204228	0.815678	0.117112	1.05434	0	0	0.727288	0.360098	0.313107	0.445407	0.53136	1.23691	0.0420664
K09527	DNAJC7	DnaJ homolog subfamily C member 7	-	-	-	-	-	-	http://www.genome.jp/dbget-bin/www_bget?ko:K09527	0.235555	0.457171	0.252078	0.174907	0.393578	0	0	0.561515	0.279928	0.122731	0.238773	0.284108	0.852982	0.0420664
K21356	MFN1	mitofusin 1 [EC:3.6.5.-]	ko04137, ko04621, ko05012, ko05022	Cellular Processes,Transport and catabolism,Mitophagy - animal; Organismal Systems,Immune system,NOD-like receptor signaling pathway; Human Diseases,Neurodegenerative disease,Parkinson disease; Human Diseases,Neurodegenerative disease,Pathways of neurodegeneration - multiple diseases	-	-	-	-	http://www.genome.jp/dbget-bin/www_bget?ko:K21356	0.0952113	0.102114	0.274235	0.110392	0	0	0.464734	0.26169	0.145488	0.0860553	0.181606	0.225489	1.24825	0.0420664
K23111	fldC	(R)-3-(aryl)lactoyl-CoA dehydratase beta subunit [EC:4.2.1.175]	-	-	4.2.1.175	Lyases,Carbon-oxygen lyases,Hydro-lyases,(R)-3-(aryl)lactoyl-CoA hydro-lyase	-	-	http://www.genome.jp/dbget-bin/www_bget?ko:K23111	0	1.02447	0.27778	0	0.151378	0.0786031	0.331064	0.0757874	0.325561	0.483987	0.159208	0.119794	0.489026	0.0420664
K00018	hprA	glycerate dehydrogenase [EC:1.1.1.29]	ko00260, ko01120, ko01100, ko01110, ko01200, ko00680, ko00630	Metabolism,Amino acid metabolism,Glycine, serine and threonine metabolism; Metabolism,Global and overview maps,Microbial metabolism in diverse environments; Metabolism,Global and overview maps,Metabolic pathways; Metabolism,Global and overview maps,Biosynthesis of secondary metabolites; Metabolism,Global and overview maps,Carbon metabolism; Metabolism,Energy metabolism,Methane metabolism; Metabol…	1.1.1.29	Oxidoreductases,Acting on the CH-OH group of donors,With NAD+ or NADP+ as acceptor,D-glycerate:NAD+ oxidoreductase	M00346	Formaldehyde assimilation, serine pathway	http://www.genome.jp/dbget-bin/www_bget?ko:K00018	126.956	222.852	201.046	144.776	115.462	109.978	126.679	142.821	173.908	45.4062	123.735	14.4988	0.711499	0.0433081
K00041	uxaB	tagaturonate reductase [EC:1.1.1.58]	ko00040, ko01100	Metabolism,Carbohydrate metabolism,Pentose and glucuronate interconversions; Metabolism,Global and overview maps,Metabolic pathways	1.1.1.58	Oxidoreductases,Acting on the CH-OH group of donors,With NAD+ or NADP+ as acceptor,D-altronate:NAD+ 3-oxidoreductase	M00631	D-Galacturonate degradation (bacteria), D-galacturonate => pyruvate + D-glyceraldehyde 3P	http://www.genome.jp/dbget-bin/www_bget?ko:K00041	106.875	140.061	132.878	113.771	66.2527	93.0508	94.2034	112.253	123.396	15.6335	91.44	18.9545	0.741028	0.0433081
K00045	E1.1.1.67, mtlK	mannitol 2-dehydrogenase [EC:1.1.1.67]	ko00051, ko01100	Metabolism,Carbohydrate metabolism,Fructose and mannose metabolism; Metabolism,Global and overview maps,Metabolic pathways	1.1.1.67	Oxidoreductases,Acting on the CH-OH group of donors,With NAD+ or NADP+ as acceptor,D-mannitol:NAD+ 2-oxidoreductase	-	-	http://www.genome.jp/dbget-bin/www_bget?ko:K00045	2.87845	2.88949	3.63163	2.05311	5.91542	8.19646	2.90985	6.17854	2.86317	0.644895	5.80007	2.17965	2.02575	0.0433081
K00104	glcD	glycolate oxidase [EC:1.1.3.15]	ko01120, ko01110, ko01100, ko00630	Metabolism,Global and overview maps,Microbial metabolism in diverse environments; Metabolism,Global and overview maps,Biosynthesis of secondary metabolites; Metabolism,Global and overview maps,Metabolic pathways; Metabolism,Carbohydrate metabolism,Glyoxylate and dicarboxylate metabolism	1.1.3.15	Oxidoreductases,Acting on the CH-OH group of donors,With oxygen as acceptor,(S)-2-hydroxy carboxylate:oxygen 2-oxidoreductase	-	-	http://www.genome.jp/dbget-bin/www_bget?ko:K00104	23.512	17.6287	18.2769	19.3537	85.6514	41.081	22.5771	86.1291	19.6928	2.64367	58.8596	32.114	2.98889	0.0433081
K00118	gfo	glucose-fructose oxidoreductase [EC:1.1.99.28]	-	-	1.1.99.28	Oxidoreductases,Acting on the CH-OH group of donors,With unknown physiological acceptors,D-glucose:D-fructose oxidoreductase	-	-	http://www.genome.jp/dbget-bin/www_bget?ko:K00118	0.761025	0.784064	0.256191	0.470904	0.201307	0.0597311	0.0943416	0.259161	0.568046	0.252055	0.153635	0.092632	0.270463	0.0433081
K00146	feaB, tynC	phenylacetaldehyde dehydrogenase [EC:1.2.1.39]	ko01120, ko00360, ko01100, ko00350, ko00643	Metabolism,Global and overview maps,Microbial metabolism in diverse environments; Metabolism,Amino acid metabolism,Phenylalanine metabolism; Metabolism,Global and overview maps,Metabolic pathways; Metabolism,Amino acid metabolism,Tyrosine metabolism; Metabolism,Xenobiotics biodegradation and metabolism,Styrene degradation	1.2.1.39	Oxidoreductases,Acting on the aldehyde or oxo group of donors,With NAD+ or NADP+ as acceptor,phenylacetaldehyde:NAD+ oxidoreductase	-	-	http://www.genome.jp/dbget-bin/www_bget?ko:K00146	0.342387	0.0607703	0.0274765	0.0538715	0.444142	0.763934	0.188872	1.38357	0.121126	0.148203	0.69513	0.515746	5.73889	0.0433081
K00170	porB	pyruvate ferredoxin oxidoreductase beta subunit [EC:1.2.7.1]	ko01110, ko00633, ko01100, ko01120, ko00020, ko01200, ko00720, ko00620, ko00650, ko00010, ko00680, ko00640	Metabolism,Global and overview maps,Biosynthesis of secondary metabolites; Metabolism,Xenobiotics biodegradation and metabolism,Nitrotoluene degradation; Metabolism,Global and overview maps,Metabolic pathways; Metabolism,Global and overview maps,Microbial metabolism in diverse environments; Metabolism,Carbohydrate metabolism,Citrate cycle (TCA cycle); Metabolism,Global and overview maps,Carbon me…	1.2.7.1	Oxidoreductases,Acting on the aldehyde or oxo group of donors,With an iron-sulfur protein as acceptor,pyruvate:ferredoxin 2-oxidoreductase (CoA-acetylating)	M00620;M00173;M00307;M00374	Incomplete reductive citrate cycle, acetyl-CoA => oxoglutarate; Reductive citrate cycle (Arnon-Buchanan cycle); Pyruvate oxidation, pyruvate => acetyl-CoA; Dicarboxylate-hydroxybutyrate cycle	http://www.genome.jp/dbget-bin/www_bget?ko:K00170	37.3092	37.1667	46.5807	30.2765	96.511	41.6635	53.8912	59.1291	37.8333	6.6918	62.7987	23.6363	1.65988	0.0433081
K00194	cdhD, acsD	acetyl-CoA decarbonylase/synthase, CODH/ACS complex subunit delta [EC:2.1.1.245]	ko01100, ko00720, ko01120, ko01200, ko00680	Metabolism,Global and overview maps,Metabolic pathways; Metabolism,Energy metabolism,Carbon fixation pathways in prokaryotes; Metabolism,Global and overview maps,Microbial metabolism in diverse environments; Metabolism,Global and overview maps,Carbon metabolism; Metabolism,Energy metabolism,Methane metabolism	2.1.1.245	Transferases,Transferring one-carbon groups,Methyltransferases,5-methyltetrahydrosarcinapterin:corrinoid/iron-sulfur protein methyltransferase	M00422;M00377;M00357	Acetyl-CoA pathway, CO2 => acetyl-CoA; Reductive acetyl-CoA pathway (Wood-Ljungdahl pathway); Methanogenesis, acetate => methane	http://www.genome.jp/dbget-bin/www_bget?ko:K00194	12.4728	20.103	13.6787	13.0078	22.0283	38.9331	13.9238	27.2918	14.8156	3.5593	25.5442	10.4835	1.72415	0.0433081
K00249	ACADM, acd	acyl-CoA dehydrogenase [EC:1.3.8.7]	ko01100, ko01110, ko04936, ko00071, ko01212, ko03320, ko00280	Metabolism,Global and overview maps,Metabolic pathways; Metabolism,Global and overview maps,Biosynthesis of secondary metabolites; Human Diseases,Endocrine and metabolic disease,Alcoholic liver disease; Metabolism,Lipid metabolism,Fatty acid degradation; Metabolism,Global and overview maps,Fatty acid metabolism; Organismal Systems,Endocrine system,PPAR signaling pathway; Metabolism,Amino acid met…	1.3.8.7	Oxidoreductases,Acting on the CH-CH group of donors,With a flavin as acceptor,medium-chain acyl-CoA:electron-transfer flavoprotein 2,3-oxidoreductase	M00036;M00087	Leucine degradation, leucine => acetoacetate + acetyl-CoA; beta-Oxidation	http://www.genome.jp/dbget-bin/www_bget?ko:K00249	4.23154	3.14162	7.37418	3.39251	19.5186	5.42984	8.77472	8.47215	4.53496	1.94934	10.5488	6.16768	2.32611	0.0433081
K00323	NNT	H+-translocating NAD(P) transhydrogenase [EC:1.6.1.2 7.1.1.1]	ko00760, ko01100	Metabolism,Metabolism of cofactors and vitamins,Nicotinate and nicotinamide metabolism; Metabolism,Global and overview maps,Metabolic pathways	1.6.1.2;7.1.1.1	Oxidoreductases,Acting on NADH or NADPH,With NAD+ or NADP+ as acceptor,NADPH:NAD+ oxidoreductase (Re/Si-specific); Translocases,Catalysing the translocation of hydrons,Linked to oxidoreductase reactions,NADPH:NAD+ oxidoreductase (H+-transporting)	-	-	http://www.genome.jp/dbget-bin/www_bget?ko:K00323	4.33653	1.57878	5.11703	2.58702	63.1654	14.1261	5.57257	4.52984	3.40484	1.61276	21.8485	27.8781	6.41688	0.0433081
K00363	nirD	nitrite reductase (NADH) small subunit [EC:1.7.1.15]	ko00910, ko01120, ko01100	Metabolism,Energy metabolism,Nitrogen metabolism; Metabolism,Global and overview maps,Microbial metabolism in diverse environments; Metabolism,Global and overview maps,Metabolic pathways	1.7.1.15	Oxidoreductases,Acting on other nitrogenous compounds as donors,With NAD+ or NADP+ as acceptor,ammonia:NAD+ oxidoreductase	M00530	Dissimilatory nitrate reduction, nitrate => ammonia	http://www.genome.jp/dbget-bin/www_bget?ko:K00363	0.34603	0.342878	0.249807	1.24364	1.60752	2.22275	0.985694	7.52757	0.545588	0.467502	3.08588	3.00388	5.65607	0.0433081
K00367	narB	ferredoxin-nitrate reductase [EC:1.7.7.2]	ko01120, ko01100, ko00910	Metabolism,Global and overview maps,Microbial metabolism in diverse environments; Metabolism,Global and overview maps,Metabolic pathways; Metabolism,Energy metabolism,Nitrogen metabolism	1.7.7.2	Oxidoreductases,Acting on other nitrogenous compounds as donors,With an iron-sulfur protein as acceptor,nitrite:ferredoxin oxidoreductase	M00531	Assimilatory nitrate reduction, nitrate => ammonia	http://www.genome.jp/dbget-bin/www_bget?ko:K00367	4.20657	2.05606	3.82869	3.85472	1.96648	2.6086	1.28363	1.06733	3.48651	0.969078	1.73151	0.699102	0.496631	0.0433081
K00368	nirK	nitrite reductase (NO-forming) [EC:1.7.2.1]	ko00910, ko01100, ko01120	Metabolism,Energy metabolism,Nitrogen metabolism; Metabolism,Global and overview maps,Metabolic pathways; Metabolism,Global and overview maps,Microbial metabolism in diverse environments	1.7.2.1	Oxidoreductases,Acting on other nitrogenous compounds as donors,With a cytochrome as acceptor,nitric-oxide:ferricytochrome-c oxidoreductase	M00529	Denitrification, nitrate => nitrogen	http://www.genome.jp/dbget-bin/www_bget?ko:K00368	0.610615	0.834453	0.0953203	0.628532	4.45867	3.89147	0.802182	3.43615	0.54223	0.314773	3.14712	1.61828	5.80403	0.0433081
K00376	nosZ	nitrous-oxide reductase [EC:1.7.2.4]	ko00910, ko01100, ko01120	Metabolism,Energy metabolism,Nitrogen metabolism; Metabolism,Global and overview maps,Metabolic pathways; Metabolism,Global and overview maps,Microbial metabolism in diverse environments	1.7.2.4	Oxidoreductases,Acting on other nitrogenous compounds as donors,With a cytochrome as acceptor,nitrogen:cytochrome c oxidoreductase (N2O-forming)	M00529	Denitrification, nitrate => nitrogen	http://www.genome.jp/dbget-bin/www_bget?ko:K00376	3.63478	2.49541	2.92371	1.41464	2.20659	0.291098	0	1.20925	2.61713	0.929232	0.926735	0.996782	0.354103	0.0433081
K00383	GSR, gor	glutathione reductase (NADPH) [EC:1.8.1.7]	ko05415, ko00480, ko01100, ko04918	Human Diseases,Cardiovascular disease,Diabetic cardiomyopathy; Metabolism,Metabolism of other amino acids,Glutathione metabolism; Metabolism,Global and overview maps,Metabolic pathways; Organismal Systems,Endocrine system,Thyroid hormone synthesis	1.8.1.7	Oxidoreductases,Acting on a sulfur group of donors,With NAD+ or NADP+ as acceptor,glutathione:NADP+ oxidoreductase	-	-	http://www.genome.jp/dbget-bin/www_bget?ko:K00383	95.2693	2.9067	21.7253	74.5932	238.606	89.6433	169.599	109.255	48.6236	43.4503	151.776	67.1456	3.12144	0.0433081
K00389	yidH	putative membrane protein	-	-	-	-	-	-	http://www.genome.jp/dbget-bin/www_bget?ko:K00389	1.5752	0.386304	0.307573	0.317115	3.57968	5.99309	1.3956	9.20638	0.646548	0.620095	5.04369	3.35068	7.80095	0.0433081
K00394	aprA	adenylylsulfate reductase, subunit A [EC:1.8.99.2]	ko01120, ko01100, ko00920	Metabolism,Global and overview maps,Microbial metabolism in diverse environments; Metabolism,Global and overview maps,Metabolic pathways; Metabolism,Energy metabolism,Sulfur metabolism	1.8.99.2	Oxidoreductases,Acting on a sulfur group of donors,With unknown physiological acceptors,AMP,sulfite:acceptor oxidoreductase (adenosine-5'-phosphosulfate-forming)	M00596	Dissimilatory sulfate reduction, sulfate => H2S	http://www.genome.jp/dbget-bin/www_bget?ko:K00394	1.873	2.38807	1.30552	1.42663	15.7635	8.34025	1.88288	3.83727	1.7483	0.491388	7.45597	6.16308	4.26469	0.0433081
K00441	frhB	coenzyme F420 hydrogenase subunit beta [EC:1.12.98.1]	ko00680, ko01120, ko01100	Metabolism,Energy metabolism,Methane metabolism; Metabolism,Global and overview maps,Microbial metabolism in diverse environments; Metabolism,Global and overview maps,Metabolic pathways	1.12.98.1	Oxidoreductases,Acting on hydrogen as donor,With other, known, physiological acceptors,hydrogen:coenzyme F420 oxidoreductase	-	-	http://www.genome.jp/dbget-bin/www_bget?ko:K00441	14.8457	35.8012	27.0218	18.4145	5.66589	5.18587	5.4985	17.4402	24.0208	9.3701	8.44763	5.99838	0.35168	0.0433081
K00560	thyA, TYMS	thymidylate synthase [EC:2.1.1.45]	ko01232, ko01100, ko00240, ko00670, ko01523	Metabolism,Global and overview maps,Nucleotide metabolism; Metabolism,Global and overview maps,Metabolic pathways; Metabolism,Nucleotide metabolism,Pyrimidine metabolism; Metabolism,Metabolism of cofactors and vitamins,One carbon pool by folate; Human Diseases,Drug resistance: antineoplastic,Antifolate resistance	2.1.1.45	Transferases,Transferring one-carbon groups,Methyltransferases,5,10-methylenetetrahydrofolate:dUMP C-methyltransferase	M00938	Pyrimidine deoxyribonucleotide biosynthesis, UDP => dTTP	http://www.genome.jp/dbget-bin/www_bget?ko:K00560	426.447	404.411	405.377	435.551	498.935	431.733	483.087	468.71	417.947	15.5283	470.616	28.711	1.12602	0.0433081
K00575	cheR	chemotaxis protein methyltransferase CheR [EC:2.1.1.80]	ko02020, ko02030	Environmental Information Processing,Signal transduction,Two-component system; Cellular Processes,Cell motility,Bacterial chemotaxis	2.1.1.80	Transferases,Transferring one-carbon groups,Methyltransferases,S-adenosyl-L-methionine:protein-L-glutamate O-methyltransferase	-	-	http://www.genome.jp/dbget-bin/www_bget?ko:K00575	95.5053	130.405	151.171	74.8312	53.4896	89.9781	45.2033	50.9939	112.978	34.268	59.9162	20.3396	0.530335	0.0433081
K00651	metA	homoserine O-succinyltransferase/O-acetyltransferase [EC:2.3.1.46 2.3.1.31]	ko01230, ko00920, ko01100, ko00270, ko01110	Metabolism,Global and overview maps,Biosynthesis of amino acids; Metabolism,Energy metabolism,Sulfur metabolism; Metabolism,Global and overview maps,Metabolic pathways; Metabolism,Amino acid metabolism,Cysteine and methionine metabolism; Metabolism,Global and overview maps,Biosynthesis of secondary metabolites	2.3.1.46;2.3.1.31	Transferases,Acyltransferases,Transferring groups other than aminoacyl groups,succinyl-CoA:L-homoserine O-succinyltransferase; Transferases,Acyltransferases,Transferring groups other than aminoacyl groups,acetyl-CoA:L-homoserine O-acetyltransferase	M00017	Methionine biosynthesis, aspartate => homoserine => methionine	http://www.genome.jp/dbget-bin/www_bget?ko:K00651	196.658	211.166	219.578	199.386	229.869	222.412	213.409	285.67	206.697	10.6476	237.84	32.5893	1.15067	0.0433081
K00721	DPM1	dolichol-phosphate mannosyltransferase [EC:2.4.1.83]	ko00510, ko01100	Metabolism,Glycan biosynthesis and metabolism,N-Glycan biosynthesis; Metabolism,Global and overview maps,Metabolic pathways	2.4.1.83	Transferases,Glycosyltransferases,Hexosyltransferases,GDP-mannose:dolichyl-phosphate beta-D-mannosyltransferase	-	-	http://www.genome.jp/dbget-bin/www_bget?ko:K00721	204.603	359.811	283.438	234.424	132.259	200.788	180.817	215.61	270.569	67.7935	182.369	36.3211	0.674019	0.0433081
K00737	MGAT3	beta-1,4-mannosyl-glycoprotein beta-1,4-N-acetylglucosaminyltransferase [EC:2.4.1.144]	ko00510, ko01100	Metabolism,Glycan biosynthesis and metabolism,N-Glycan biosynthesis; Metabolism,Global and overview maps,Metabolic pathways	2.4.1.144	Transferases,Glycosyltransferases,Hexosyltransferases,UDP-N-acetyl-alpha-D-glucosamine:beta-D-mannosyl-glycoprotein 4-beta-N-acetyl-D-glucosaminyltransferase (configuration-inverting)	M00075	N-glycan biosynthesis, complex type	http://www.genome.jp/dbget-bin/www_bget?ko:K00737	9.7383	16.5489	15.0158	8.35163	1.70758	8.59936	2.29945	0.792103	12.4137	3.98033	3.34962	3.55433	0.269834	0.0433081
K00773	tgt	queuine tRNA-ribosyltransferase [EC:2.4.2.29]	-	-	2.4.2.29	Transferases,Glycosyltransferases,Pentosyltransferases,tRNA-guanosine34:7-aminomethyl-7-deazaguanine tRNA-D-ribosyltransferase	-	-	http://www.genome.jp/dbget-bin/www_bget?ko:K00773	289.643	303.241	296.165	279.352	364.491	301.004	385.709	352.234	292.1	10.1518	350.859	35.9989	1.20116	0.0433081
K00819	rocD, OAT	ornithine--oxo-acid transaminase [EC:2.6.1.13]	ko01100, ko01110, ko00330	Metabolism,Global and overview maps,Metabolic pathways; Metabolism,Global and overview maps,Biosynthesis of secondary metabolites; Metabolism,Amino acid metabolism,Arginine and proline metabolism	2.6.1.13	Transferases,Transferring nitrogenous groups,Transaminases,L-ornithine:2-oxo-acid aminotransferase	-	-	http://www.genome.jp/dbget-bin/www_bget?ko:K00819	6.07037	5.95331	4.2357	2.48418	0.6351	0.392523	0	3.39636	4.68589	1.6905	1.10599	1.54917	0.236027	0.0433081
K00820	glmS, GFPT	glutamine---fructose-6-phosphate transaminase (isomerizing) [EC:2.6.1.16]	ko00250, ko00520, ko01100, ko04931, ko01250, ko05415	Metabolism,Amino acid metabolism,Alanine, aspartate and glutamate metabolism; Metabolism,Carbohydrate metabolism,Amino sugar and nucleotide sugar metabolism; Metabolism,Global and overview maps,Metabolic pathways; Human Diseases,Endocrine and metabolic disease,Insulin resistance; Metabolism,Global and overview maps,Biosynthesis of nucleotide sugars; Human Diseases,Cardiovascular disease,Diabetic …	2.6.1.16	Transferases,Transferring nitrogenous groups,Transaminases,L-glutamine:D-fructose-6-phosphate isomerase (deaminating)	M00909;M00892	UDP-N-acetyl-D-glucosamine biosynthesis, prokaryotes, glucose => UDP-GlcNAc; UDP-N-acetyl-D-glucosamine biosynthesis, eukaryotes, glucose => UDP-GlcNAc	http://www.genome.jp/dbget-bin/www_bget?ko:K00820	426.219	366.053	357.639	378.892	447.046	427.332	402.958	487.818	382.201	30.6194	441.288	35.8802	1.1546	0.0433081
K00855	PRK, prkB	phosphoribulokinase [EC:2.7.1.19]	ko01120, ko01100, ko00710, ko01200	Metabolism,Global and overview maps,Microbial metabolism in diverse environments; Metabolism,Global and overview maps,Metabolic pathways; Metabolism,Energy metabolism,Carbon fixation in photosynthetic organisms; Metabolism,Global and overview maps,Carbon metabolism	2.7.1.19	Transferases,Transferring phosphorus-containing groups,Phosphotransferases with an alcohol group as acceptor,ATP:D-ribulose-5-phosphate 1-phosphotransferase	M00166;M00165	Reductive pentose phosphate cycle, ribulose-5P => glyceraldehyde-3P; Reductive pentose phosphate cycle (Calvin cycle)	http://www.genome.jp/dbget-bin/www_bget?ko:K00855	0	0.300708	0.0947465	0.0928818	1.36135	1.67885	0.372161	4.17458	0.122084	0.127032	1.89674	1.6173	15.5363	0.0433081
K00856	ADK, adoK	adenosine kinase [EC:2.7.1.20]	ko00230, ko01100, ko01232	Metabolism,Nucleotide metabolism,Purine metabolism; Metabolism,Global and overview maps,Metabolic pathways; Metabolism,Global and overview maps,Nucleotide metabolism	2.7.1.20	Transferases,Transferring phosphorus-containing groups,Phosphotransferases with an alcohol group as acceptor,ATP:adenosine 5'-phosphotransferase	-	-	http://www.genome.jp/dbget-bin/www_bget?ko:K00856	2.30573	5.31638	4.9983	1.72008	28.4248	5.07261	5.85174	6.19967	3.58512	1.83572	11.3872	11.3682	3.17624	0.0433081
K00878	thiM	hydroxyethylthiazole kinase [EC:2.7.1.50]	ko00730, ko00740, ko01240, ko01100	Metabolism,Metabolism of cofactors and vitamins,Thiamine metabolism; Metabolism,Metabolism of cofactors and vitamins,Riboflavin metabolism; Metabolism,Global and overview maps,Biosynthesis of cofactors; Metabolism,Global and overview maps,Metabolic pathways	2.7.1.50	Transferases,Transferring phosphorus-containing groups,Phosphotransferases with an alcohol group as acceptor,ATP:4-methyl-5-(2-hydroxyethyl)thiazole 2-phosphotransferase	M00899	Thiamine salvage pathway, HMP/HET => TMP	http://www.genome.jp/dbget-bin/www_bget?ko:K00878	118.521	76.0383	82.6227	91.5578	153.742	111.517	145.635	144.61	92.1849	18.6738	138.876	18.6911	1.50649	0.0433081
K00887	dgkA	undecaprenol kinase [EC:2.7.1.66]	ko00550	Metabolism,Glycan biosynthesis and metabolism,Peptidoglycan biosynthesis	2.7.1.66	Transferases,Transferring phosphorus-containing groups,Phosphotransferases with an alcohol group as acceptor,ATP:undecaprenol phosphotransferase	-	-	http://www.genome.jp/dbget-bin/www_bget?ko:K00887	121.699	19.3178	59.5075	102.801	132.616	115.213	142.498	131.692	75.8312	45.7944	130.505	11.3072	1.72099	0.0433081
K00906	aceK	isocitrate dehydrogenase kinase/phosphatase [EC:2.7.11.5 3.1.3.-]	-	-	2.7.11.5	Transferases,Transferring phosphorus-containing groups,Protein-serine/threonine kinases,ATP:[isocitrate dehydrogenase (NADP+)] phosphotransferase	-	-	http://www.genome.jp/dbget-bin/www_bget?ko:K00906	0	0.0215162	0.0949101	0.0232606	1.3743	1.52887	0.478366	3.47647	0.0349217	0.0413676	1.7145	1.26264	49.0955	0.0433081
K00945	cmk	CMP/dCMP kinase [EC:2.7.4.25]	ko01100, ko00240, ko01232	Metabolism,Global and overview maps,Metabolic pathways; Metabolism,Nucleotide metabolism,Pyrimidine metabolism; Metabolism,Global and overview maps,Nucleotide metabolism	2.7.4.25	Transferases,Transferring phosphorus-containing groups,Phosphotransferases with a phosphate group as acceptor,ATP:(d)CMP phosphotransferase	-	-	http://www.genome.jp/dbget-bin/www_bget?ko:K00945	525.048	468.809	482.087	503.302	578.799	509.383	591.675	545.19	494.811	24.6602	556.262	36.888	1.12419	0.0433081
K00983	neuA, nnaC	N-acylneuraminate cytidylyltransferase [EC:2.7.7.43]	ko01100, ko00520, ko00541, ko01250	Metabolism,Global and overview maps,Metabolic pathways; Metabolism,Carbohydrate metabolism,Amino sugar and nucleotide sugar metabolism; Metabolism,Glycan biosynthesis and metabolism,O-Antigen nucleotide sugar biosynthesis; Metabolism,Global and overview maps,Biosynthesis of nucleotide sugars	2.7.7.43	Transferases,Transferring phosphorus-containing groups,Nucleotidyltransferases,CTP:N-acylneuraminate cytidylyltransferase	M00922	CMP-Neu5Ac biosynthesis	http://www.genome.jp/dbget-bin/www_bget?ko:K00983	0.669343	0.175793	0.32525	0.809159	0.753066	5.14129	2.16358	1.83828	0.494886	0.294279	2.47405	1.87764	4.99924	0.0433081
K00992	murU	N-acetyl-alpha-D-muramate 1-phosphate uridylyltransferase [EC:2.7.7.99]	ko00520, ko01100, ko01250	Metabolism,Carbohydrate metabolism,Amino sugar and nucleotide sugar metabolism; Metabolism,Global and overview maps,Metabolic pathways; Metabolism,Global and overview maps,Biosynthesis of nucleotide sugars	2.7.7.99	Transferases,Transferring phosphorus-containing groups,Nucleotidyltransferases,UDP:N-acetyl-alpha-D-muramate 1-phosphate uridylyltransferase	-	-	http://www.genome.jp/dbget-bin/www_bget?ko:K00992	91.1928	137.426	109.294	109.676	59.2836	78.3232	76.1077	94.2721	111.897	19.0794	76.9966	14.3148	0.688101	0.0433081
K01009	E2.7.7.103	L-glutamine-phosphate cytidylyltransferase [EC:2.7.7.103]	-	-	2.7.7.103	Transferases,Transferring phosphorus-containing groups,Nucleotidyltransferases,CTP:phosphoglutamine cytidylyltransferase	-	-	http://www.genome.jp/dbget-bin/www_bget?ko:K01009	5.06266	8.39122	8.17031	2.71946	2.97604	1.02941	0.713081	1.27744	6.08591	2.71042	1.49899	1.01142	0.246305	0.0433081
K01066	aes	acetyl esterase [EC:3.1.1.-]	-	-	-	-	-	-	http://www.genome.jp/dbget-bin/www_bget?ko:K01066	102.742	134.59	124.516	99.2311	191.347	173.256	134.32	234.514	115.27	17.0583	183.359	41.5835	1.5907	0.0433081
K01069	gloB, gloC, HAGH	hydroxyacylglutathione hydrolase [EC:3.1.2.6]	ko01100, ko00620	Metabolism,Global and overview maps,Metabolic pathways; Metabolism,Carbohydrate metabolism,Pyruvate metabolism	3.1.2.6	Hydrolases,Acting on ester bonds,Thioester hydrolases,S-(2-hydroxyacyl)glutathione hydrolase	-	-	http://www.genome.jp/dbget-bin/www_bget?ko:K01069	365.757	464.711	408.003	339.537	511.868	497.037	409.769	614.347	394.502	54.6472	508.255	83.8529	1.28835	0.0433081
K01082	cysQ, MET22, BPNT1	3'(2'), 5'-bisphosphate nucleotidase [EC:3.1.3.7]	ko00920, ko01100, ko01120	Metabolism,Energy metabolism,Sulfur metabolism; Metabolism,Global and overview maps,Metabolic pathways; Metabolism,Global and overview maps,Microbial metabolism in diverse environments	3.1.3.7	Hydrolases,Acting on ester bonds,Phosphoric-monoester hydrolases,adenosine-3'(2'),5'-bisphosphate 3'(2')-phosphohydrolase	-	-	http://www.genome.jp/dbget-bin/www_bget?ko:K01082	39.2265	85.3131	91.7175	45.6739	17.7306	38.7703	12.6139	43.0836	65.4827	26.8532	28.0496	15.1184	0.428351	0.0433081
K01085	agp	glucose-1-phosphatase [EC:3.1.3.10]	ko00010, ko01120	Metabolism,Carbohydrate metabolism,Glycolysis / Gluconeogenesis; Metabolism,Global and overview maps,Microbial metabolism in diverse environments	3.1.3.10	Hydrolases,Acting on ester bonds,Phosphoric-monoester hydrolases,alpha-D-glucose-1-phosphate phosphohydrolase	-	-	http://www.genome.jp/dbget-bin/www_bget?ko:K01085	10.2944	23.301	13.3237	12.1875	21.7676	46.0236	72.9327	34.615	14.7767	5.81864	43.8347	21.7826	2.96648	0.0433081
K01089	hisB	imidazoleglycerol-phosphate dehydratase / histidinol-phosphatase [EC:4.2.1.19 3.1.3.15]	ko01230, ko00340, ko01110, ko01100	Metabolism,Global and overview maps,Biosynthesis of amino acids; Metabolism,Amino acid metabolism,Histidine metabolism; Metabolism,Global and overview maps,Biosynthesis of secondary metabolites; Metabolism,Global and overview maps,Metabolic pathways	4.2.1.19;3.1.3.15	Lyases,Carbon-oxygen lyases,Hydro-lyases,D-erythro-1-(imidazol-4-yl)glycerol-3-phosphate hydro-lyase [3-(imidazol-4-yl)-2-oxopropyl-phosphate-forming]; Hydrolases,Acting on ester bonds,Phosphoric-monoester hydrolases,L-histidinol-phosphate phosphohydrolase	M00026	Histidine biosynthesis, PRPP => histidine	http://www.genome.jp/dbget-bin/www_bget?ko:K01089	80.5459	97.0394	116.366	92.3207	35.1618	59.9474	41.6046	84.7068	96.5679	14.9099	55.3552	22.2071	0.573225	0.0433081
K01175	ybfF	esterase [EC:3.1.-.-]	-	-	-	-	-	-	http://www.genome.jp/dbget-bin/www_bget?ko:K01175	0.106069	0.097709	0.272945	0.10563	0.856861	1.9919	0.264526	4.59117	0.145588	0.0849915	1.92611	1.91581	13.2299	0.0433081
K01210	E3.2.1.58	glucan 1,3-beta-glucosidase [EC:3.2.1.58]	ko00500, ko01100	Metabolism,Carbohydrate metabolism,Starch and sucrose metabolism; Metabolism,Global and overview maps,Metabolic pathways	3.2.1.58	Hydrolases,Glycosylases,Glycosidases, i.e. enzymes that hydrolyse O- and S-glycosyl compounds,3-beta-D-glucan glucohydrolase	-	-	http://www.genome.jp/dbget-bin/www_bget?ko:K01210	15.2519	38.5515	31.0625	17.8004	56.8816	31.1957	44.0776	45.3617	25.6666	11.0375	44.3791	10.5067	1.72906	0.0433081
K01465	URA4, pyrC	dihydroorotase [EC:3.5.2.3]	ko00240, ko01240, ko01100	Metabolism,Nucleotide metabolism,Pyrimidine metabolism; Metabolism,Global and overview maps,Biosynthesis of cofactors; Metabolism,Global and overview maps,Metabolic pathways	3.5.2.3	Hydrolases,Acting on carbon-nitrogen bonds, other than peptide bonds,In cyclic amides,(S)-dihydroorotate amidohydrolase	M00051	De novo pyrimidine biosynthesis, glutamine (+ PRPP) => UMP	http://www.genome.jp/dbget-bin/www_bget?ko:K01465	427.74	361.062	371.235	413.27	504.96	426.469	476.015	434.536	393.327	32.2029	460.495	36.7406	1.17077	0.0433081
K01483	allA	ureidoglycolate lyase [EC:4.3.2.3]	ko00230, ko01100	Metabolism,Nucleotide metabolism,Purine metabolism; Metabolism,Global and overview maps,Metabolic pathways	4.3.2.3	Lyases,Carbon-nitrogen lyases,Amidine-lyases,(S)-ureidoglycolate urea-lyase (glyoxylate-forming)	-	-	http://www.genome.jp/dbget-bin/www_bget?ko:K01483	4.19916	1.27629	2.67571	3.02802	4.54153	3.10348	6.12613	5.41497	2.79479	1.2037	4.79653	1.30151	1.71624	0.0433081
K01580	E4.1.1.15, gadB, gadA, GAD	glutamate decarboxylase [EC:4.1.1.15]	ko01100, ko01110, ko04727, ko00250, ko00410, ko01120, ko04940, ko00430, ko02024, ko00650	Metabolism,Global and overview maps,Metabolic pathways; Metabolism,Global and overview maps,Biosynthesis of secondary metabolites; Organismal Systems,Nervous system,GABAergic synapse; Metabolism,Amino acid metabolism,Alanine, aspartate and glutamate metabolism; Metabolism,Metabolism of other amino acids,beta-Alanine metabolism; Metabolism,Global and overview maps,Microbial metabolism in diverse e…	4.1.1.15	Lyases,Carbon-carbon lyases,Carboxy-lyases,L-glutamate 1-carboxy-lyase (4-aminobutanoate-forming)	M00027	GABA (gamma-Aminobutyrate) shunt	http://www.genome.jp/dbget-bin/www_bget?ko:K01580	81.327	36.453	48.4622	64.0656	34.0566	20.1504	35.9574	47.899	57.577	19.4548	34.5158	11.369	0.599473	0.0433081
K01584	adiA	arginine decarboxylase [EC:4.1.1.19]	ko01100, ko01110, ko00330	Metabolism,Global and overview maps,Metabolic pathways; Metabolism,Global and overview maps,Biosynthesis of secondary metabolites; Metabolism,Amino acid metabolism,Arginine and proline metabolism	4.1.1.19	Lyases,Carbon-carbon lyases,Carboxy-lyases,L-arginine carboxy-lyase (agmatine-forming)	M00133	Polyamine biosynthesis, arginine => agmatine => putrescine => spermidine	http://www.genome.jp/dbget-bin/www_bget?ko:K01584	0.75628	1.59779	1.30355	0.879411	15.456	4.25135	1.44028	5.98107	1.13426	0.387873	6.78218	6.07778	5.9794	0.0433081
K01598	PPCDC, coaC	phosphopantothenoylcysteine decarboxylase [EC:4.1.1.36]	ko00770, ko01240, ko01100	Metabolism,Metabolism of cofactors and vitamins,Pantothenate and CoA biosynthesis; Metabolism,Global and overview maps,Biosynthesis of cofactors; Metabolism,Global and overview maps,Metabolic pathways	4.1.1.36	Lyases,Carbon-carbon lyases,Carboxy-lyases,N-[(R)-4'-phosphopantothenoyl]-L-cysteine carboxy-lyase (pantotheine-4'-phosphate-forming)	M00120	Coenzyme A biosynthesis, pantothenate => CoA	http://www.genome.jp/dbget-bin/www_bget?ko:K01598	2.01351	0.48995	1.79324	3.94976	10.5048	13.0854	2.08876	12.365	2.06161	1.42707	9.51099	5.0662	4.61337	0.0433081
K01615	gcdA	glutaconyl-CoA decarboxylase subunit alpha [EC:7.2.4.5]	ko01120, ko00362, ko01100, ko00650	Metabolism,Global and overview maps,Microbial metabolism in diverse environments; Metabolism,Xenobiotics biodegradation and metabolism,Benzoate degradation; Metabolism,Global and overview maps,Metabolic pathways; Metabolism,Carbohydrate metabolism,Butanoate metabolism	7.2.4.5	Translocases,Catalysing the translocation of inorganic cations,Linked to decarboxylation,(2E)-4-carboxybut-2-enoyl-CoA carboxy-lyase [(2E)-but-2-enoyl-CoA-forming]	-	-	http://www.genome.jp/dbget-bin/www_bget?ko:K01615	7.16499	7.51546	13.0921	3.73457	4.19322	1.5311	3.61346	1.30802	7.87678	3.87274	2.66145	1.45626	0.337886	0.0433081
K01631	dgoA	2-dehydro-3-deoxyphosphogalactonate aldolase [EC:4.1.2.21]	ko00052, ko01100	Metabolism,Carbohydrate metabolism,Galactose metabolism; Metabolism,Global and overview maps,Metabolic pathways	4.1.2.21	Lyases,Carbon-carbon lyases,Aldehyde-lyases,2-dehydro-3-deoxy-6-phospho-D-galactonate D-glyceraldehyde-3-phospho-lyase (pyruvate-forming)	M00552	D-galactonate degradation, De Ley-Doudoroff pathway, D-galactonate => glycerate-3P	http://www.genome.jp/dbget-bin/www_bget?ko:K01631	0	0.119799	0.176131	0.130756	2.15375	1.30611	0.458427	7.47093	0.106671	0.0751795	2.8473	3.15916	26.6923	0.0433081
K01752	E4.3.1.17, sdaA, sdaB, tdcG	L-serine dehydratase [EC:4.3.1.17]	ko01230, ko01200, ko01110, ko01100, ko00270, ko00260	Metabolism,Global and overview maps,Biosynthesis of amino acids; Metabolism,Global and overview maps,Carbon metabolism; Metabolism,Global and overview maps,Biosynthesis of secondary metabolites; Metabolism,Global and overview maps,Metabolic pathways; Metabolism,Amino acid metabolism,Cysteine and methionine metabolism; Metabolism,Amino acid metabolism,Glycine, serine and threonine metabolism	4.3.1.17	Lyases,Carbon-nitrogen lyases,Ammonia-lyases,L-serine ammonia-lyase (pyruvate-forming)	-	-	http://www.genome.jp/dbget-bin/www_bget?ko:K01752	440.41	316.667	388.905	392.698	633.278	453.482	514.391	394.825	384.67	51.0351	498.994	101.967	1.2972	0.0433081
K01784	galE, GALE	UDP-glucose 4-epimerase [EC:5.1.3.2]	ko01100, ko00520, ko00052, ko01250, ko00541	Metabolism,Global and overview maps,Metabolic pathways; Metabolism,Carbohydrate metabolism,Amino sugar and nucleotide sugar metabolism; Metabolism,Carbohydrate metabolism,Galactose metabolism; Metabolism,Global and overview maps,Biosynthesis of nucleotide sugars; Metabolism,Glycan biosynthesis and metabolism,O-Antigen nucleotide sugar biosynthesis	5.1.3.2	Isomerases,Racemases and epimerases,Acting on carbohydrates and derivatives,UDP-alpha-D-glucose 4-epimerase	M00632	Galactose degradation, Leloir pathway, galactose => alpha-D-glucose-1P	http://www.genome.jp/dbget-bin/www_bget?ko:K01784	595.599	514.601	523.136	549.489	688.599	619.324	682.513	595.449	545.706	36.4262	646.471	46.2386	1.18465	0.0433081
K01799	nicE, maiA	maleate isomerase [EC:5.2.1.1]	ko01120, ko00760, ko01100, ko00650	Metabolism,Global and overview maps,Microbial metabolism in diverse environments; Metabolism,Metabolism of cofactors and vitamins,Nicotinate and nicotinamide metabolism; Metabolism,Global and overview maps,Metabolic pathways; Metabolism,Carbohydrate metabolism,Butanoate metabolism	5.2.1.1	Isomerases,cis-trans-Isomerases,cis-trans Isomerases (only sub-subclass identified to date),maleate cis-trans-isomerase	M00622	Nicotinate degradation, nicotinate => fumarate	http://www.genome.jp/dbget-bin/www_bget?ko:K01799	2.5362	2.37006	0.743334	2.33263	0.741365	0.28177	1.82627	0.0823556	1.99555	0.839488	0.732941	0.779372	0.367287	0.0433081
K01809	manA, MPI	mannose-6-phosphate isomerase [EC:5.3.1.8]	ko00520, ko01100, ko01240, ko01110, ko01250, ko00541, ko00051	Metabolism,Carbohydrate metabolism,Amino sugar and nucleotide sugar metabolism; Metabolism,Global and overview maps,Metabolic pathways; Metabolism,Global and overview maps,Biosynthesis of cofactors; Metabolism,Global and overview maps,Biosynthesis of secondary metabolites; Metabolism,Global and overview maps,Biosynthesis of nucleotide sugars; Metabolism,Glycan biosynthesis and metabolism,O-Antige…	5.3.1.8	Isomerases,Intramolecular oxidoreductases,Interconverting aldoses and ketoses, and related compounds,D-mannose-6-phosphate aldose-ketose-isomerase	M00114	Ascorbate biosynthesis, plants, fructose-6P => ascorbate	http://www.genome.jp/dbget-bin/www_bget?ko:K01809	401.668	324.873	352.143	428.513	438.072	404.947	449.191	491.69	376.799	46.8938	445.975	35.8048	1.18359	0.0433081
K01856	catB	muconate cycloisomerase [EC:5.5.1.1]	ko01220, ko00623, ko00364, ko01100, ko01120, ko00362, ko00361	Metabolism,Global and overview maps,Degradation of aromatic compounds; Metabolism,Xenobiotics biodegradation and metabolism,Toluene degradation; Metabolism,Xenobiotics biodegradation and metabolism,Fluorobenzoate degradation; Metabolism,Global and overview maps,Metabolic pathways; Metabolism,Global and overview maps,Microbial metabolism in diverse environments; Metabolism,Xenobiotics biodegradati…	5.5.1.1	Isomerases,Intramolecular lyases,Intramolecular lyases (only sub-subclass identified to date),(+)-muconolactone lyase (ring-opening)	M00568	Catechol ortho-cleavage, catechol => 3-oxoadipate	http://www.genome.jp/dbget-bin/www_bget?ko:K01856	0.210347	1.00769	0.0367333	0.0360103	2.43249	2.1947	0.611777	1.1254	0.322696	0.463971	1.59109	0.865683	4.93062	0.0433081
K01933	purM	phosphoribosylformylglycinamidine cyclo-ligase [EC:6.3.3.1]	ko01100, ko01110, ko00230	Metabolism,Global and overview maps,Metabolic pathways; Metabolism,Global and overview maps,Biosynthesis of secondary metabolites; Metabolism,Nucleotide metabolism,Purine metabolism	6.3.3.1	Ligases,Forming carbon-nitrogen bonds,Cyclo-ligases,2-(formamido)-N1-(5-phosphoribosyl)acetamidine cyclo-ligase (ADP-forming)	M00048	De novo purine biosynthesis, PRPP + glutamine => IMP	http://www.genome.jp/dbget-bin/www_bget?ko:K01933	362.53	319.418	325.093	323.455	412.028	344.562	443.254	425.621	332.624	20.0795	406.366	43.1402	1.2217	0.0433081
K01966	PCCB, pccB	propionyl-CoA carboxylase beta chain [EC:6.4.1.3 2.1.3.15]	ko00640, ko01200, ko00630, ko00280, ko01100, ko01110, ko01120	Metabolism,Carbohydrate metabolism,Propanoate metabolism; Metabolism,Global and overview maps,Carbon metabolism; Metabolism,Carbohydrate metabolism,Glyoxylate and dicarboxylate metabolism; Metabolism,Amino acid metabolism,Valine, leucine and isoleucine degradation; Metabolism,Global and overview maps,Metabolic pathways; Metabolism,Global and overview maps,Biosynthesis of secondary metabolites; Me…	2.1.3.15;6.4.1.3	Transferases,Transferring one-carbon groups,Carboxy- and carbamoyltransferases,[biotin carboxyl-carrier protein]-N6-carboxybiotinyl-L-lysine:acetyl-CoA:carboxytransferase; Ligases,Forming carbon-carbon bonds,Ligases that form carbon-carbon bonds (only sub-subclass identified to date),propanoyl-CoA:carbon-dioxide ligase (ADP-forming)	M00741;M00373	Propanoyl-CoA metabolism, propanoyl-CoA => succinyl-CoA; Ethylmalonyl pathway	http://www.genome.jp/dbget-bin/www_bget?ko:K01966	15.0529	18.2826	13.1513	20.0543	7.60002	7.07048	0.744561	14.0236	16.6353	3.11152	7.35967	5.42554	0.442414	0.0433081
K02033	ABC.PE.P	peptide/nickel transport system permease protein	ko02024	Cellular Processes,Cellular community - prokaryotes,Quorum sensing	-	-	-	-	http://www.genome.jp/dbget-bin/www_bget?ko:K02033	290.925	266.833	305.11	291.729	475.063	372.113	300.6	399.302	288.649	15.9331	386.769	72.0947	1.33993	0.0433081
K02062	thiQ	thiamine transport system ATP-binding protein [EC:7.6.2.15]	ko02010	Environmental Information Processing,Membrane transport,ABC transporters	7.6.2.15	Translocases,Catalysing the translocation of other compounds,Linked to the hydrolysis of a nucleoside triphosphate,ATP phosphohydrolase (ABC-type, thiamine-importing)	-	-	http://www.genome.jp/dbget-bin/www_bget?ko:K02062	0.21613	0.267337	0	0.240725	1.26962	1.37277	0.274708	3.16355	0.181048	0.122497	1.52016	1.20227	8.39646	0.0433081
K02064	thiB, tbpA	thiamine transport system substrate-binding protein	ko02010	Environmental Information Processing,Membrane transport,ABC transporters	-	-	-	-	http://www.genome.jp/dbget-bin/www_bget?ko:K02064	0.340405	0.0494361	0	0.149643	1.87325	1.47695	0.409433	3.36504	0.134871	0.150501	1.78117	1.22357	13.2065	0.0433081
K02081	agaR	DeoR family transcriptional regulator, aga operon transcriptional repressor	-	-	-	-	-	-	http://www.genome.jp/dbget-bin/www_bget?ko:K02081	24.9682	30.3573	26.2439	25.6238	32.9629	38.9331	27.4009	65.5573	26.7983	2.42917	41.2135	16.8985	1.53792	0.0433081
K02082	agaS	D-galactosamine 6-phosphate deaminase/isomerase [EC:3.5.99.-]	ko01100, ko00052	Metabolism,Global and overview maps,Metabolic pathways; Metabolism,Carbohydrate metabolism,Galactose metabolism	-	-	-	-	http://www.genome.jp/dbget-bin/www_bget?ko:K02082	26.3555	7.37291	53.3004	34.4977	201.406	47.8645	112.114	110.86	30.3816	19.0422	118.061	63.1429	3.88594	0.0433081
K02103	araR	GntR family transcriptional regulator, arabinose operon transcriptional repressor	-	-	-	-	-	-	http://www.genome.jp/dbget-bin/www_bget?ko:K02103	125.815	82.675	107.392	107.411	53.746	85.2532	69.5387	44.3287	105.823	17.706	63.2167	18.0002	0.597379	0.0433081
K02319	pol	DNA polymerase, archaea type [EC:2.7.7.7]	ko03030	Genetic Information Processing,Replication and repair,DNA replication	2.7.7.7	Transferases,Transferring phosphorus-containing groups,Nucleotidyltransferases,2'-deoxyribonucleoside-5'-triphosphate:DNA deoxynucleotidyltransferase (DNA-directed)	-	-	http://www.genome.jp/dbget-bin/www_bget?ko:K02319	0.211865	2.2741	0.312426	0.33738	0.118913	0.0913357	0.130032	0.222634	0.783942	0.994917	0.140729	0.0569752	0.179514	0.0433081
K02335	polA	DNA polymerase I [EC:2.7.7.7]	ko03420, ko03410, ko03030, ko03440	Genetic Information Processing,Replication and repair,Nucleotide excision repair; Genetic Information Processing,Replication and repair,Base excision repair; Genetic Information Processing,Replication and repair,DNA replication; Genetic Information Processing,Replication and repair,Homologous recombination	2.7.7.7	Transferases,Transferring phosphorus-containing groups,Nucleotidyltransferases,2'-deoxyribonucleoside-5'-triphosphate:DNA deoxynucleotidyltransferase (DNA-directed)	-	-	http://www.genome.jp/dbget-bin/www_bget?ko:K02335	393.218	417.892	415.507	366.4	350.964	354.328	373.903	326.195	398.254	23.9674	351.348	19.5827	0.882219	0.0433081
K02361	entC	isochorismate synthase [EC:5.4.4.2]	ko01053, ko01110, ko01100, ko00130	Metabolism,Metabolism of terpenoids and polyketides,Biosynthesis of siderophore group nonribosomal peptides; Metabolism,Global and overview maps,Biosynthesis of secondary metabolites; Metabolism,Global and overview maps,Metabolic pathways; Metabolism,Metabolism of cofactors and vitamins,Ubiquinone and other terpenoid-quinone biosynthesis	5.4.4.2	Isomerases,Intramolecular transferases,Transferring hydroxy groups,isochorismate hydroxymutase	-	-	http://www.genome.jp/dbget-bin/www_bget?ko:K02361	109.292	143.811	142.087	122.818	58.1928	107.593	76.5202	122.294	129.502	16.495	91.1498	29.1004	0.703848	0.0433081
K02385	flbD	flagellar protein FlbD	-	-	-	-	-	-	http://www.genome.jp/dbget-bin/www_bget?ko:K02385	22.5385	21.9711	27.1039	14.1028	10.0378	8.85908	14.2298	6.95052	21.4291	5.39763	10.0193	3.08178	0.467556	0.0433081
K02388	flgC	flagellar basal-body rod protein FlgC	ko02040	Cellular Processes,Cell motility,Flagellar assembly	-	-	-	-	http://www.genome.jp/dbget-bin/www_bget?ko:K02388	57.2548	71.9025	83.5644	47.8998	54.2519	46.5141	47.0554	26.3809	65.1554	15.7543	43.5506	11.9775	0.668411	0.0433081
K02396	flgK	flagellar hook-associated protein 1	ko02040	Cellular Processes,Cell motility,Flagellar assembly	-	-	-	-	http://www.genome.jp/dbget-bin/www_bget?ko:K02396	118.245	168.702	157.185	88.9538	68.1551	93.7938	66.8922	52.2154	133.272	36.5925	70.2641	17.2745	0.527225	0.0433081
K02400	flhA	flagellar biosynthesis protein FlhA	ko02040	Cellular Processes,Cell motility,Flagellar assembly	-	-	-	-	http://www.genome.jp/dbget-bin/www_bget?ko:K02400	67.7366	103.378	108.299	57.1055	67.2133	52.2963	55.4344	30.6128	84.1299	25.5194	51.3892	15.267	0.610832	0.0433081
K02407	fliD	flagellar hook-associated protein 2	ko02040	Cellular Processes,Cell motility,Flagellar assembly	-	-	-	-	http://www.genome.jp/dbget-bin/www_bget?ko:K02407	118.262	198.673	193.46	90.6084	62.7544	98.1804	68.5651	52.2518	150.251	54.1364	70.4379	19.6886	0.468802	0.0433081
K02408	fliE	flagellar hook-basal body complex protein FliE	ko02040	Cellular Processes,Cell motility,Flagellar assembly	-	-	-	-	http://www.genome.jp/dbget-bin/www_bget?ko:K02408	60.2057	73.5885	83.449	45.9947	48.1493	45.7702	37.414	25.46	65.8095	16.2859	39.1984	10.2508	0.595634	0.0433081
K02409	fliF	flagellar M-ring protein FliF	ko02040	Cellular Processes,Cell motility,Flagellar assembly	-	-	-	-	http://www.genome.jp/dbget-bin/www_bget?ko:K02409	62.8386	97.1319	102.402	51.9381	58.9677	49.0285	49.9718	34.8527	78.5775	24.9614	48.2052	9.96529	0.613473	0.0433081
K02411	fliH	flagellar assembly protein FliH	ko02040	Cellular Processes,Cell motility,Flagellar assembly	-	-	-	-	http://www.genome.jp/dbget-bin/www_bget?ko:K02411	57.6761	78.7617	78.0352	40.2513	35.7719	45.1607	37.8728	24.4314	63.6811	18.4254	35.8092	8.58612	0.562321	0.0433081
K02420	fliQ	flagellar biosynthesis protein FliQ	ko02040	Cellular Processes,Cell motility,Flagellar assembly	-	-	-	-	http://www.genome.jp/dbget-bin/www_bget?ko:K02420	42.7707	64.0154	61.7322	34.9516	40.5498	24.1616	24.1973	22.0445	50.8675	14.2569	27.7383	8.60014	0.545305	0.0433081
K02479	K02479	two-component system, NarL family, response regulator	-	-	-	-	-	-	http://www.genome.jp/dbget-bin/www_bget?ko:K02479	6.09973	3.22082	4.01333	2.60546	0.300909	0.437494	0.263236	2.77197	3.98483	1.52315	0.943402	1.22134	0.236748	0.0433081
K02553	rraA, menG	regulator of ribonuclease activity A	-	-	-	-	-	-	http://www.genome.jp/dbget-bin/www_bget?ko:K02553	0.144812	0.0769006	0	0.409629	2.9156	2.88407	0.582938	9.71981	0.157835	0.177981	4.0256	3.95015	25.5051	0.0433081
K02563	murG	UDP-N-acetylglucosamine--N-acetylmuramyl-(pentapeptide) pyrophosphoryl-undecaprenol N-acetylglucosamine transferase [EC:2.4.1.227]	ko01100, ko00550, ko04112, ko01502	Metabolism,Global and overview maps,Metabolic pathways; Metabolism,Glycan biosynthesis and metabolism,Peptidoglycan biosynthesis; Cellular Processes,Cell growth and death,Cell cycle - Caulobacter; Human Diseases,Drug resistance: antimicrobial,Vancomycin resistance	2.4.1.227	Transferases,Glycosyltransferases,Hexosyltransferases,UDP-N-acetyl-alpha-D-glucosamine:N-acetyl-alpha-D-muramyl(oyl-L-Ala-gamma-D-Glu-L-Lys-D-Ala-D-Ala)-diphosphoundecaprenol 4-beta-N-acetylglucosaminlytransferase (configuration-inverting)	-	-	http://www.genome.jp/dbget-bin/www_bget?ko:K02563	471.562	430.29	456.854	456.519	577.658	457.701	539.883	478.247	453.806	17.1751	513.372	55.2826	1.13126	0.0433081
K02613	paaE	ring-1,2-phenylacetyl-CoA epoxidase subunit PaaE	ko01120, ko01100, ko00360	Metabolism,Global and overview maps,Microbial metabolism in diverse environments; Metabolism,Global and overview maps,Metabolic pathways; Metabolism,Amino acid metabolism,Phenylalanine metabolism	-	-	M00878	Phenylacetate degradation, phenylaxetate => acetyl-CoA/succinyl-CoA	http://www.genome.jp/dbget-bin/www_bget?ko:K02613	0.836619	0.518698	0.10733	0.210435	0.94576	1.32088	0.637107	2.1381	0.418271	0.329131	1.26046	0.648461	3.0135	0.0433081
K02618	paaZ	oxepin-CoA hydrolase / 3-oxo-5,6-dehydrosuberyl-CoA semialdehyde dehydrogenase [EC:3.3.2.12 1.2.1.91]	ko00360, ko01100, ko01120	Metabolism,Amino acid metabolism,Phenylalanine metabolism; Metabolism,Global and overview maps,Metabolic pathways; Metabolism,Global and overview maps,Microbial metabolism in diverse environments	3.3.2.12;1.2.1.91	Hydrolases,Acting on ether bonds,Ether hydrolases,2-oxepin-2(3H)-ylideneacetyl-CoA hydrolase; Oxidoreductases,Acting on the aldehyde or oxo group of donors,With NAD+ or NADP+ as acceptor,3-oxo-5,6-dehydrosuberyl-CoA semialdehyde:NADP+ oxidoreductase	M00878	Phenylacetate degradation, phenylaxetate => acetyl-CoA/succinyl-CoA	http://www.genome.jp/dbget-bin/www_bget?ko:K02618	0.156811	0.0182667	0.0593872	0.0388123	0.467521	0.52277	0.0787832	0.758257	0.0683192	0.0613363	0.456833	0.281804	6.68674	0.0433081
K02745	agaV	N-acetylgalactosamine PTS system EIIB component [EC:2.7.1.-]	ko01100, ko00052, ko02060	Metabolism,Global and overview maps,Metabolic pathways; Metabolism,Carbohydrate metabolism,Galactose metabolism; Environmental Information Processing,Membrane transport,Phosphotransferase system (PTS)	-	-	-	-	http://www.genome.jp/dbget-bin/www_bget?ko:K02745	6.60317	1.9432	8.79115	6.23266	77.0794	6.71091	18.6963	78.3148	5.89254	2.86472	45.2003	37.845	7.67077	0.0433081
K02746	agaW	N-acetylgalactosamine PTS system EIIC component	ko01100, ko00052, ko02060	Metabolism,Global and overview maps,Metabolic pathways; Metabolism,Carbohydrate metabolism,Galactose metabolism; Environmental Information Processing,Membrane transport,Phosphotransferase system (PTS)	-	-	-	-	http://www.genome.jp/dbget-bin/www_bget?ko:K02746	5.7159	7.50097	7.83716	6.6649	73.2945	7.81742	25.2594	61.3373	6.92973	0.947499	41.9272	30.5611	6.05033	0.0433081
K02753	ascF	beta-glucoside (arbutin/salicin/cellobiose) PTS system EIICB component [EC:2.7.1.-]	ko00010, ko02060	Metabolism,Carbohydrate metabolism,Glycolysis / Gluconeogenesis; Environmental Information Processing,Membrane transport,Phosphotransferase system (PTS)	-	-	-	-	http://www.genome.jp/dbget-bin/www_bget?ko:K02753	0.455923	0.741202	0.463087	1.22608	1.3742	3.51631	0.783913	3.10104	0.721572	0.361614	2.19387	1.32056	3.0404	0.0433081
K02760	celA, chbB	cellobiose PTS system EIIB component [EC:2.7.1.196 2.7.1.205]	ko02060, ko00500	Environmental Information Processing,Membrane transport,Phosphotransferase system (PTS); Metabolism,Carbohydrate metabolism,Starch and sucrose metabolism	2.7.1.205;2.7.1.196	Transferases,Transferring phosphorus-containing groups,Phosphotransferases with an alcohol group as acceptor,protein-Npi-phospho-L-histidine:cellobiose Npi-phosphotransferase; Transferases,Transferring phosphorus-containing groups,Phosphotransferases with an alcohol group as acceptor,protein-Npi-phospho-L-histidine:N,N'-diacetylchitobiose Npi-phosphotransferase	-	-	http://www.genome.jp/dbget-bin/www_bget?ko:K02760	225.267	15.2593	200.436	264.598	578.246	344.936	247.783	446.056	176.39	110.621	404.255	141.447	2.29183	0.0433081
K02782	srlE	glucitol/sorbitol PTS system EIIB component [EC:2.7.1.198]	ko02060, ko01100, ko00051	Environmental Information Processing,Membrane transport,Phosphotransferase system (PTS); Metabolism,Global and overview maps,Metabolic pathways; Metabolism,Carbohydrate metabolism,Fructose and mannose metabolism	2.7.1.198	Transferases,Transferring phosphorus-containing groups,Phosphotransferases with an alcohol group as acceptor,protein-Npi-phospho-L-histidine:D-sorbitol Npi-phosphotransferase	-	-	http://www.genome.jp/dbget-bin/www_bget?ko:K02782	4.7098	6.49483	2.60951	5.40937	11.4041	6.65286	5.79689	13.4964	4.80588	1.63809	9.33756	3.71082	1.94295	0.0433081
K02948	RP-S11, MRPS11, rpsK	small subunit ribosomal protein S11	ko03010	Genetic Information Processing,Translation,Ribosome	-	-	-	-	http://www.genome.jp/dbget-bin/www_bget?ko:K02948	280.289	139.804	154.366	254.282	516.123	255.854	324.018	312.496	207.185	70.4566	352.123	113.319	1.69955	0.0433081
K03060	rpoZ	DNA-directed RNA polymerase subunit omega [EC:2.7.7.6]	ko03020	Genetic Information Processing,Transcription,RNA polymerase	2.7.7.6	Transferases,Transferring phosphorus-containing groups,Nucleotidyltransferases,nucleoside-triphosphate:RNA nucleotidyltransferase (DNA-directed)	-	-	http://www.genome.jp/dbget-bin/www_bget?ko:K03060	145.598	116.547	118.008	159.75	264.47	154.977	195.876	202.095	134.976	21.2455	204.354	45.1997	1.51401	0.0433081
K03075	secG	preprotein translocase subunit SecG	ko02024, ko03070, ko03060	Cellular Processes,Cellular community - prokaryotes,Quorum sensing; Environmental Information Processing,Membrane transport,Bacterial secretion system; Genetic Information Processing,Folding, sorting and degradation,Protein export	-	-	-	-	http://www.genome.jp/dbget-bin/www_bget?ko:K03075	263.841	310.059	280.009	283.096	405.474	342.973	308.344	383.518	284.251	19.1658	360.077	43.1245	1.26676	0.0433081
K03087	rpoS	RNA polymerase nonessential primary-like sigma factor	ko05111, ko02026	Cellular Processes,Cellular community - prokaryotes,Biofilm formation - Vibrio cholerae; Cellular Processes,Cellular community - prokaryotes,Biofilm formation - Escherichia coli	-	-	-	-	http://www.genome.jp/dbget-bin/www_bget?ko:K03087	2.07773	0.979127	0.467898	2.96656	2.64112	3.27826	4.95234	7.88017	1.62283	1.11964	4.68797	2.34072	2.88876	0.0433081
K03118	tatC	sec-independent protein translocase protein TatC	ko03070, ko03060	Environmental Information Processing,Membrane transport,Bacterial secretion system; Genetic Information Processing,Folding, sorting and degradation,Protein export	-	-	-	-	http://www.genome.jp/dbget-bin/www_bget?ko:K03118	295.84	315.905	280.498	320.271	234.755	257.661	244.471	293.077	303.129	18.4606	257.491	25.5139	0.849444	0.0433081
K03148	thiF	sulfur carrier protein ThiS adenylyltransferase [EC:2.7.7.73]	ko04122, ko00730, ko01100, ko01240	Genetic Information Processing,Folding, sorting and degradation,Sulfur relay system; Metabolism,Metabolism of cofactors and vitamins,Thiamine metabolism; Metabolism,Global and overview maps,Metabolic pathways; Metabolism,Global and overview maps,Biosynthesis of cofactors	2.7.7.73	Transferases,Transferring phosphorus-containing groups,Nucleotidyltransferases,ATP:[ThiS] adenylyltransferase	M00895;M00127	Thiamine biosynthesis, prokaryotes, AIR (+ DXP/glycine) => TMP/TPP; Thiamine biosynthesis, prokaryotes, AIR (+ DXP/tyrosine) => TMP/TPP	http://www.genome.jp/dbget-bin/www_bget?ko:K03148	21.729	37.07	26.8999	19.029	59.6026	37.718	48.4179	33.6177	26.182	7.95943	44.8391	11.6533	1.71259	0.0433081
K03198	virB3, lvhB3	type IV secretion system protein VirB3	ko03070	Environmental Information Processing,Membrane transport,Bacterial secretion system	-	-	-	-	http://www.genome.jp/dbget-bin/www_bget?ko:K03198	1.99682	3.88595	1.26039	1.85338	0.226372	0.470177	0	1.47333	2.24913	1.13682	0.542471	0.649596	0.241191	0.0433081
K03201	virB6, lvhB6	type IV secretion system protein VirB6	ko03070	Environmental Information Processing,Membrane transport,Bacterial secretion system	-	-	-	-	http://www.genome.jp/dbget-bin/www_bget?ko:K03201	1.94518	8.63714	4.20318	2.77394	1.77134	0.442051	0.175206	2.51558	4.38986	2.98115	1.22604	1.10742	0.27929	0.0433081
K03285	TC.GBP	general bacterial porin, GBP family	-	-	-	-	-	-	http://www.genome.jp/dbget-bin/www_bget?ko:K03285	8.84788	25.2022	12.8865	12.7661	1.72808	0.881933	0.232948	9.05111	14.9257	7.10323	2.97352	4.09771	0.199222	0.0433081
K03325	ACR3, arsB	arsenite transporter	-	-	-	-	-	-	http://www.genome.jp/dbget-bin/www_bget?ko:K03325	23.6041	30.2965	23.1189	24.0597	43.0975	42.084	24.3835	49.9798	25.2698	3.37309	39.8862	10.9142	1.57841	0.0433081
K03405	chlI, bchI	magnesium chelatase subunit I [EC:6.6.1.1]	ko00860, ko01100, ko01110	Metabolism,Metabolism of cofactors and vitamins,Porphyrin metabolism; Metabolism,Global and overview maps,Metabolic pathways; Metabolism,Global and overview maps,Biosynthesis of secondary metabolites	6.6.1.1	Ligases,Forming nitrogen-D-metal bonds,Forming coordination complexes,Mg-protoporphyrin IX magnesium-lyase	-	-	http://www.genome.jp/dbget-bin/www_bget?ko:K03405	0.533123	0.25059	0.236866	0.757272	3.49601	3.54178	0.558664	6.12041	0.444463	0.249261	3.42922	2.27301	7.71542	0.0433081
K03406	mcp	methyl-accepting chemotaxis protein	ko02030, ko02020	Cellular Processes,Cell motility,Bacterial chemotaxis; Environmental Information Processing,Signal transduction,Two-component system	-	-	-	-	http://www.genome.jp/dbget-bin/www_bget?ko:K03406	739.074	1328.17	1182.54	571.471	433.928	629.405	376.318	277.514	955.315	358.121	429.291	148.222	0.449371	0.0433081
K03407	cheA	two-component system, chemotaxis family, sensor kinase CheA [EC:2.7.13.3]	ko02020, ko02030	Environmental Information Processing,Signal transduction,Two-component system; Cellular Processes,Cell motility,Bacterial chemotaxis	2.7.13.3	Transferases,Transferring phosphorus-containing groups,Protein-histidine kinases,ATP:protein-L-histidine N-phosphotransferase	-	-	http://www.genome.jp/dbget-bin/www_bget?ko:K03407	109.265	194.575	176.196	77.7802	66.712	88.4997	70.1565	53.4361	139.454	55.0858	69.7011	14.4578	0.499814	0.0433081
K03409	cheX	chemotaxis protein CheX	ko02030	Cellular Processes,Cell motility,Bacterial chemotaxis	-	-	-	-	http://www.genome.jp/dbget-bin/www_bget?ko:K03409	19.087	8.87508	20.0084	15.4574	5.03184	14.4865	6.24385	8.32441	15.857	5.05219	8.52166	4.20261	0.537407	0.0433081
K03438	mraW, rsmH	16S rRNA (cytosine1402-N4)-methyltransferase [EC:2.1.1.199]	-	-	2.1.1.199	Transferases,Transferring one-carbon groups,Methyltransferases,S-adenosyl-L-methionine:16S rRNA (cytosine1402-N4)-methyltransferase	-	-	http://www.genome.jp/dbget-bin/www_bget?ko:K03438	507.753	424.466	446.985	508.768	661.558	508.41	644.3	541.663	471.993	42.8773	588.983	75.4059	1.24786	0.0433081
K03487	ascG	LacI family transcriptional regulator, asc operon repressor	-	-	-	-	-	-	http://www.genome.jp/dbget-bin/www_bget?ko:K03487	0	0.0737154	0.172808	0.116102	1.19194	1.24437	0.199569	5.77968	0.0906564	0.0728056	2.10389	2.49722	23.2073	0.0433081
K03528	zipA	cell division protein ZipA	-	-	-	-	-	-	http://www.genome.jp/dbget-bin/www_bget?ko:K03528	0.0782643	0.317633	0	0.0435853	1.16248	1.67846	0.328045	2.85366	0.109871	0.142161	1.50566	1.05696	13.7039	0.0433081
K03534	rhaM	L-rhamnose mutarotase [EC:5.1.3.32]	-	-	5.1.3.32	Isomerases,Racemases and epimerases,Acting on carbohydrates and derivatives,L-rhamnopyranose 1-epimerase	-	-	http://www.genome.jp/dbget-bin/www_bget?ko:K03534	180.716	168.73	136.864	213.421	96.6988	81.8779	116.025	154.422	174.933	31.636	112.256	31.3955	0.64171	0.0433081
K03547	sbcD, mre11	DNA repair protein SbcD/Mre11	-	-	-	-	-	-	http://www.genome.jp/dbget-bin/www_bget?ko:K03547	345.187	338.076	394.352	312.528	469.9	413.699	348.557	443.959	347.536	34.2164	419.029	52.2945	1.20571	0.0433081
K03548	perM	putative permease	-	-	-	-	-	-	http://www.genome.jp/dbget-bin/www_bget?ko:K03548	0	0.105575	0.16391	0.167708	1.28949	2.30335	0.266768	3.9745	0.109298	0.0782178	1.95853	1.58037	17.9191	0.0433081
K03566	gcvA	LysR family transcriptional regulator, glycine cleavage system transcriptional activator	ko02026	Cellular Processes,Cellular community - prokaryotes,Biofilm formation - Escherichia coli	-	-	-	-	http://www.genome.jp/dbget-bin/www_bget?ko:K03566	0.59993	1.00823	0.092826	0.466118	5.3984	5.52355	0.947539	6.62364	0.541775	0.377817	4.62328	2.51156	8.53359	0.0433081
K03570	mreC	rod shape-determining protein MreC	-	-	-	-	-	-	http://www.genome.jp/dbget-bin/www_bget?ko:K03570	402.069	392.043	393.624	425.029	528.626	415.847	484.799	469.432	403.191	15.2094	474.676	46.5529	1.1773	0.0433081
K03580	hepA	ATP-dependent helicase HepA [EC:5.6.2.-]	-	-	-	-	-	-	http://www.genome.jp/dbget-bin/www_bget?ko:K03580	7.83028	13.7279	13.6424	8.69575	4.89696	5.88439	0.980747	8.16162	10.9741	3.15054	4.98093	2.99675	0.453881	0.0433081
K03591	ftsN	cell division protein FtsN	-	-	-	-	-	-	http://www.genome.jp/dbget-bin/www_bget?ko:K03591	0.322612	0	0.042013	0.0411861	1.62233	1.93747	0.453821	4.38788	0.101453	0.148738	2.10038	1.65316	20.703	0.0433081
K03604	purR	LacI family transcriptional regulator, purine nucleotide synthesis repressor	-	-	-	-	-	-	http://www.genome.jp/dbget-bin/www_bget?ko:K03604	32.1941	37.9275	33.9271	33.8012	12.6463	33.6357	27.8391	16.8541	34.4625	2.44101	22.7438	9.68236	0.659957	0.0433081
K03693	pbp1b	penicillin-binding protein 1B	ko01501, ko01100, ko00550	Human Diseases,Drug resistance: antimicrobial,beta-Lactam resistance; Metabolism,Global and overview maps,Metabolic pathways; Metabolism,Glycan biosynthesis and metabolism,Peptidoglycan biosynthesis	-	-	-	-	http://www.genome.jp/dbget-bin/www_bget?ko:K03693	15.045	0.31867	5.47224	12.6789	60.8234	34.1345	14.8148	44.7897	8.37871	6.74149	38.6406	19.3034	4.61176	0.0433081
K03723	mfd	transcription-repair coupling factor (superfamily II helicase) [EC:5.6.2.4]	ko03420	Genetic Information Processing,Replication and repair,Nucleotide excision repair	5.6.2.4	Isomerases,Isomerases altering macromolecular conformation,Enzymes altering nucleic acid conformation,DNA 3'-5' helicase (ATP-hydrolysing)	-	-	http://www.genome.jp/dbget-bin/www_bget?ko:K03723	471.711	459.138	446.229	404.515	431.888	391.669	379.7	364.053	445.398	29.1737	391.827	29.002	0.879724	0.0433081
K03742	pncC	nicotinamide-nucleotide amidase [EC:3.5.1.42]	ko00760, ko01100	Metabolism,Metabolism of cofactors and vitamins,Nicotinate and nicotinamide metabolism; Metabolism,Global and overview maps,Metabolic pathways	3.5.1.42	Hydrolases,Acting on carbon-nitrogen bonds, other than peptide bonds,In linear amides,nicotinamide-D-ribonucleotide amidohydrolase	-	-	http://www.genome.jp/dbget-bin/www_bget?ko:K03742	208.336	198.041	171.916	173.115	242.607	208.055	227.804	218.637	187.852	18.2074	224.276	14.6449	1.19389	0.0433081
K03780	ttdB	L(+)-tartrate dehydratase beta subunit [EC:4.2.1.32]	ko01100, ko00630	Metabolism,Global and overview maps,Metabolic pathways; Metabolism,Carbohydrate metabolism,Glyoxylate and dicarboxylate metabolism	4.2.1.32	Lyases,Carbon-oxygen lyases,Hydro-lyases,(R,R)-tartrate hydro-lyase (oxaloacetate-forming)	-	-	http://www.genome.jp/dbget-bin/www_bget?ko:K03780	2.50682	1.26388	1.94815	1.8094	10.2219	9.45167	1.99408	9.45099	1.88206	0.510593	7.77966	3.87413	4.13359	0.0433081
K03817	rimL	ribosomal-protein-serine acetyltransferase [EC:2.3.1.-]	-	-	-	-	-	-	http://www.genome.jp/dbget-bin/www_bget?ko:K03817	58.9704	12.8221	10.7306	60.0726	143.566	65.4336	59.6596	84.9477	35.6489	27.5826	88.4016	38.3346	2.47978	0.0433081
K03821	phaC, phbC	poly[(R)-3-hydroxyalkanoate] polymerase subunit PhaC [EC:2.3.1.304]	ko01100, ko00650	Metabolism,Global and overview maps,Metabolic pathways; Metabolism,Carbohydrate metabolism,Butanoate metabolism	2.3.1.304	Transferases,Acyltransferases,Transferring groups other than aminoacyl groups,poly(R)-3-hydroxyalkanoate (3R)-3-hydroxyacyltransferase	-	-	http://www.genome.jp/dbget-bin/www_bget?ko:K03821	0.0629783	0.227097	0.483927	0.0701451	0.936601	0.266923	0	0.629965	0.211037	0.197061	0.458372	0.410246	2.172	0.0433081
K03830	yafP	putative acetyltransferase [EC:2.3.1.-]	-	-	-	-	-	-	http://www.genome.jp/dbget-bin/www_bget?ko:K03830	141.277	126.168	102.927	107.463	63.3588	98.0788	107.068	89.6361	119.459	17.6849	89.5355	18.8469	0.749508	0.0433081
K03835	mtr	tryptophan-specific transport protein	-	-	-	-	-	-	http://www.genome.jp/dbget-bin/www_bget?ko:K03835	3.02822	1.02763	1.39179	2.77977	29.7712	8.62408	2.86081	7.48309	2.05685	0.994614	12.1848	11.9861	5.92399	0.0433081
K04013	nrfB	cytochrome c-type protein NrfB	-	-	-	-	-	-	http://www.genome.jp/dbget-bin/www_bget?ko:K04013	0.113008	0.263659	0	0.322994	1.04374	2.30575	0.499661	5.81581	0.174915	0.146322	2.41624	2.3893	13.8138	0.0433081
K04043	dnaK, HSPA9	molecular chaperone DnaK	ko04212, ko03018, ko05152	Organismal Systems,Aging,Longevity regulating pathway - worm; Genetic Information Processing,Folding, sorting and degradation,RNA degradation; Human Diseases,Infectious disease: bacterial,Tuberculosis	-	-	-	-	http://www.genome.jp/dbget-bin/www_bget?ko:K04043	321.598	440.598	407.88	317.919	505.903	465.085	513.376	436.627	371.999	61.8011	480.248	36.0021	1.29099	0.0433081
K04061	flhB2	flagellar biosynthesis protein	-	-	-	-	-	-	http://www.genome.jp/dbget-bin/www_bget?ko:K04061	43.2844	67.2451	62.7437	31.7808	25.4998	36.143	29.2115	13.6786	51.2635	16.6378	26.1332	9.40193	0.509782	0.0433081
K04062	osmB	osmotically inducible lipoprotein OsmB	-	-	-	-	-	-	http://www.genome.jp/dbget-bin/www_bget?ko:K04062	1.53061	0	0.695607	1.19335	16.0552	4.11708	1.3802	2.15015	0.854894	0.665173	5.92566	6.85065	6.93146	0.0433081
K04095	fic	cell filamentation protein	-	-	-	-	-	-	http://www.genome.jp/dbget-bin/www_bget?ko:K04095	307.481	246.643	255.089	312.242	252.062	155.001	243.84	183.167	280.364	34.2906	208.518	47.0834	0.743739	0.0433081
K04343	strB	streptomycin 6-kinase [EC:2.7.1.72]	-	-	2.7.1.72	Transferases,Transferring phosphorus-containing groups,Phosphotransferases with an alcohol group as acceptor,ATP:streptomycin 6-phosphotransferase	-	-	http://www.genome.jp/dbget-bin/www_bget?ko:K04343	7.10983	5.34421	17.1893	5.92296	0.903202	5.57686	2.40392	2.04442	8.89158	5.58043	2.7321	2.00151	0.307269	0.0433081
K04478	sgtB	monofunctional glycosyltransferase [EC:2.4.1.129]	ko00550, ko01100	Metabolism,Glycan biosynthesis and metabolism,Peptidoglycan biosynthesis; Metabolism,Global and overview maps,Metabolic pathways	2.4.1.129	Transferases,Glycosyltransferases,Hexosyltransferases,[poly-N-acetyl-D-glucosaminyl-(1->4)-(N-acetyl-D-muramoylpentapeptide)]-diphosphoundecaprenol:[N-acetyl-D-glucosaminyl-(1->4)-N-acetyl-D-muramoylpentapeptide]-diphosphoundecaprenol disaccharidetransferase	-	-	http://www.genome.jp/dbget-bin/www_bget?ko:K04478	2.67852	4.77538	6.40135	3.43819	6.90365	8.95406	4.80864	11.5026	4.32336	1.63416	8.04224	2.86113	1.86018	0.0433081
K04566	lysK	lysyl-tRNA synthetase, class I [EC:6.1.1.6]	ko00970	Genetic Information Processing,Translation,Aminoacyl-tRNA biosynthesis	6.1.1.6	Ligases,Forming carbon-oxygen bonds,Ligases forming aminoacyl-tRNA and related compounds,L-lysine:tRNALys ligase (AMP-forming)	-	-	http://www.genome.jp/dbget-bin/www_bget?ko:K04566	1.89769	3.63755	2.19197	1.57499	1.47061	1.2834	1.86332	0.806726	2.32555	0.910235	1.35601	0.438741	0.583093	0.0433081
K04753	sufI	suppressor of ftsI	-	-	-	-	-	-	http://www.genome.jp/dbget-bin/www_bget?ko:K04753	0.209382	0.215721	0.118946	0.580239	0.916782	1.39845	0.401002	3.15348	0.281072	0.204284	1.46743	1.19555	5.22082	0.0433081
K05522	nei	endonuclease VIII [EC:3.2.2.- 4.2.99.18]	ko03410	Genetic Information Processing,Replication and repair,Base excision repair	4.2.99.18	Lyases,Carbon-oxygen lyases,Other carbon-oxygen lyases,DNA-(apurinic or apyrimidinic site) 5'-phosphomonoester-lyase	-	-	http://www.genome.jp/dbget-bin/www_bget?ko:K05522	1.49314	0.136324	0.274792	1.1178	3.89273	5.75522	1.19308	6.72258	0.755514	0.655702	4.3909	2.43395	5.81181	0.0433081
K05523	hchA	D-lactate dehydratase / protein deglycase [EC:4.2.1.130 3.5.1.124]	ko01100, ko01120, ko00620	Metabolism,Global and overview maps,Metabolic pathways; Metabolism,Global and overview maps,Microbial metabolism in diverse environments; Metabolism,Carbohydrate metabolism,Pyruvate metabolism	3.5.1.124;4.2.1.130	Hydrolases,Acting on carbon-nitrogen bonds, other than peptide bonds,In linear amides,a [protein]-L-amino acid-1-hydroxypropan-2-one hydrolase [(R)-lactate-forming]; Lyases,Carbon-oxygen lyases,Hydro-lyases,(R)-lactate hydro-lyase	-	-	http://www.genome.jp/dbget-bin/www_bget?ko:K05523	0.450494	0.173026	0.190809	0.141608	1.38408	1.5161	0.426207	4.30204	0.238984	0.142466	1.90711	1.66885	7.98006	0.0433081
K05574	ndhC	NAD(P)H-quinone oxidoreductase subunit 3 [EC:7.1.1.2]	ko01100, ko00190	Metabolism,Global and overview maps,Metabolic pathways; Metabolism,Energy metabolism,Oxidative phosphorylation	7.1.1.2	Translocases,Catalysing the translocation of hydrons,Linked to oxidoreductase reactions,NADH:ubiquinone oxidoreductase	M00145	NAD(P)H:quinone oxidoreductase, chloroplasts and cyanobacteria	http://www.genome.jp/dbget-bin/www_bget?ko:K05574	30.488	28.2166	22.31	33.7272	4.53421	23.6535	7.03369	14.2539	28.6854	4.81439	12.3688	8.57792	0.431188	0.0433081
[truncated: 272 more rows]

## Sheet: 1A
#ARO	Control1	Control2	Control3	Control4	T1D1	T1D2	T1D3	T1D4		Data processing: after the autoscaling (mean-centered and divided by standard deviation of each variable), the data were used for the principal component analysis via MetaboAnalyst 6.0.
[truncated: 723 more rows]

## Sheet: 1B
ARG types	Control	T1D
Multidrug	0.32873	0.300533
[truncated: 10 more rows]

## Sheet: 1C-F
#ARO	Aro_name	Description	AMR_Gene_Family	Drug_Class	Antibiotic_class	Resistance_Mechanism	Control1	Control2	Control3	Control4	T1D1	T1D2	T1D3	T1D4	Total	AVG（C）	SD（C）	AVG（T1D）	SD（T1D）	T1D/C	p
[truncated: 62 more rows]

[truncated: 3 more sheets: 1G, 1H, 2]
